# Supplementary material for: Brain Functional Connectivity and Anatomical Features as Predictors of Cognitive Behavioral Therapy Outcome for Anxiety in Youths
Source: medRxiv. 2024 Jan 30:2024.01.29.24301959. Preprint. [Version 1] doi: 10.1101/2024.01.29.24301959 (PMC10862993; doi:10.1101/2024.01.29.24301959)
Supplement: Supplement 2 [file media-2.xlsx]

## Sheet: CPM-CV
filename	model	denoise	netmat	edges	weighted	pars	Rsq	Rsq_lowerCI	Rsq_upperCI	MAE	MAE_lowerCI	MAE_upperCI	Corr	Corr_lowerCI	Corr_upperCI	NumberBootStraps	NumberOfEdges
model-nonuisance_denoise-AROMA_netmat-full_edges-both_weighted-False_pars-parsTotalStart	nonuisance	AROMA	full	both	FALSE	parsTotalStart	0.112022	-0.276197	0.268613	2.16435	1.95838	2.39705	0.355193	0.194643	0.49396	1000	174.37
model-predictors_denoise-AROMA-GSR_netmat-full_edges-pos_weighted-False_pars-BaselineAsNuisance	predictors	AROMA-GSR	full	pos	FALSE	BaselineAsNuisance	0.0824405	-0.142821	0.261711	3.47348	3.10243	3.85437	0.389445	0.247944	0.511764	1000	128.611
model-predictors_denoise-AROMA-GSR_netmat-full_edges-pos_weighted-False_pars-parsTotalEnd	predictors	AROMA-GSR	full	pos	FALSE	parsTotalEnd	0.0757825	-0.144987	0.270096	3.46549	3.08578	3.83477	0.362143	0.213385	0.508294	1000	141.278
model-nonuisance_denoise-AROMA-GSR_netmat-partial_edges-finger_weighted-False_pars-parsTotalStart	nonuisance	AROMA-GSR	partial	finger	FALSE	parsTotalStart	0.075321	-0.551017	0.208005	2.18535	2.02161	2.41795	0.302689	0.164713	0.412019	1000	233
model-predictors_denoise-AROMA-GSR_netmat-partial_edges-finger_weighted-False_pars-BaselineAsNuisance	predictors	AROMA-GSR	partial	finger	FALSE	BaselineAsNuisance	0.0731773	-0.146507	0.270391	3.48326	3.11133	3.86788	0.346996	0.195366	0.476795	1000	233
model-residualized_denoise-AROMA-GSR_netmat-full_edges-pos_weighted-False_pars-BaselineAsNuisance	residualized	AROMA-GSR	full	pos	FALSE	BaselineAsNuisance	0.0543911	-0.211324	0.27375	3.59842	3.17104	4.02927	0.383571	0.225063	0.522165	1000	128.611
model-predictors_denoise-AROMA-GSR_netmat-full_edges-finger_weighted-True_pars-BaselineAsNuisance	predictors	AROMA-GSR	full	finger	TRUE	BaselineAsNuisance	0.053692	-0.16948	0.257426	3.46708	3.05171	3.82863	0.324397	0.17346	0.463213	1000	0.0623638
model-predictors_denoise-AROMA-GSR_netmat-full_edges-finger_weighted-False_pars-BaselineAsNuisance	predictors	AROMA-GSR	full	finger	FALSE	BaselineAsNuisance	0.0484773	-0.177314	0.238183	3.49137	3.11447	3.88706	0.319395	0.159536	0.451801	1000	233
model-predictors_denoise-AROMA_netmat-full_edges-finger_weighted-False_pars-BaselineAsNuisance	predictors	AROMA	full	finger	FALSE	BaselineAsNuisance	0.0454534	-0.185938	0.248615	3.47446	3.09817	3.87737	0.320824	0.161206	0.459389	1000	233
model-predictors_denoise-AROMA_netmat-partial_edges-finger_weighted-False_pars-BaselineAsNuisance	predictors	AROMA	partial	finger	FALSE	BaselineAsNuisance	0.0446197	-0.182406	0.251225	3.5094	3.13758	3.91453	0.316616	0.165017	0.450756	1000	233
model-predictors_denoise-AROMA_netmat-partial_edges-neg_weighted-True_pars-BaselineAsNuisance	predictors	AROMA	partial	neg	TRUE	BaselineAsNuisance	0.0398437	-0.161913	0.211116	3.50167	3.18831	3.83602	0.298065	0.148242	0.427365	1000	0.499708
model-predictors_denoise-AROMA-GSR_netmat-partial_edges-finger_weighted-False_pars-parsTotalStart	predictors	AROMA-GSR	partial	finger	FALSE	parsTotalStart	0.039741	-0.266614	0.231733	2.2457	2.02579	2.50443	0.299032	0.159171	0.421368	1000	233
model-predictors_denoise-AROMA_netmat-partial_edges-neg_weighted-False_pars-BaselineAsNuisance	predictors	AROMA	partial	neg	FALSE	BaselineAsNuisance	0.0354728	-0.160089	0.209048	3.52639	3.18457	3.87454	0.312079	0.17246	0.447715	1000	94.4444
model-residualized_denoise-AROMA-GSR_netmat-partial_edges-both_weighted-True_pars-BaselineAsNuisance	residualized	AROMA-GSR	partial	both	TRUE	BaselineAsNuisance	0.0347148	-0.215686	0.238524	3.49175	3.11853	3.91253	0.304164	0.144295	0.443131	1000	0.5
model-residualized_denoise-AROMA_netmat-partial_edges-both_weighted-True_pars-BaselineAsNuisance	residualized	AROMA	partial	both	TRUE	BaselineAsNuisance	0.0346723	-0.254671	0.287245	3.4878	3.01555	3.98156	0.306054	0.128405	0.460365	1000	0.5
model-residualized_denoise-AROMA-GSR_netmat-partial_edges-neg_weighted-True_pars-BaselineAsNuisance	residualized	AROMA-GSR	partial	neg	TRUE	BaselineAsNuisance	0.0346268	-0.171392	0.218683	3.51221	3.14443	3.87573	0.31317	0.174957	0.447248	1000	0.499766
model-predictors_denoise-AROMA-GSR_netmat-partial_edges-neg_weighted-True_pars-BaselineAsNuisance	predictors	AROMA-GSR	partial	neg	TRUE	BaselineAsNuisance	0.0331041	-0.154592	0.207419	3.51603	3.17795	3.84445	0.293598	0.15863	0.428123	1000	0.499766
model-predictors_denoise-AROMA-GSR_netmat-partial_edges-finger_weighted-True_pars-BaselineAsNuisance	predictors	AROMA-GSR	partial	finger	TRUE	BaselineAsNuisance	0.032241	-0.213163	0.243107	3.47221	3.07001	3.88316	0.304738	0.155191	0.44949	1000	0.00669732
model-predictors_denoise-AROMA_netmat-full_edges-finger_weighted-True_pars-BaselineAsNuisance	predictors	AROMA	full	finger	TRUE	BaselineAsNuisance	0.0315286	-0.195151	0.2317	3.49596	3.1216	3.88807	0.3078	0.153797	0.447754	1000	0.0597735
model-predictors_denoise-AROMA_netmat-partial_edges-finger_weighted-True_pars-BaselineAsNuisance	predictors	AROMA	partial	finger	TRUE	BaselineAsNuisance	0.0300178	-0.20003	0.227723	3.47438	3.09199	3.8661	0.303047	0.152712	0.436237	1000	0.00684089
model-residualized_denoise-AROMA_netmat-partial_edges-neg_weighted-True_pars-BaselineAsNuisance	residualized	AROMA	partial	neg	TRUE	BaselineAsNuisance	0.0276008	-0.185342	0.217994	3.53672	3.15847	3.91321	0.314633	0.172521	0.452484	1000	0.499708
model-residualized_denoise-AROMA-GSR_netmat-full_edges-pos_weighted-False_pars-parsTotalEnd	residualized	AROMA-GSR	full	pos	FALSE	parsTotalEnd	0.0268073	-0.24432	0.268032	3.52708	3.05498	3.99327	0.328298	0.149951	0.497264	1000	141.278
model-predictors_denoise-AROMA_netmat-partial_edges-both_weighted-True_pars-BaselineAsNuisance	predictors	AROMA	partial	both	TRUE	BaselineAsNuisance	0.0258448	-0.177622	0.199043	3.52018	3.17478	3.84578	0.283493	0.137862	0.415975	1000	0.5
model-residualized_denoise-AROMA_netmat-partial_edges-neg_weighted-False_pars-BaselineAsNuisance	residualized	AROMA	partial	neg	FALSE	BaselineAsNuisance	0.0255664	-0.197535	0.20711	3.54669	3.18632	3.9175	0.303311	0.15951	0.443474	1000	94.4444
model-predictors_denoise-AROMA-GSR_netmat-partial_edges-both_weighted-True_pars-BaselineAsNuisance	predictors	AROMA-GSR	partial	both	TRUE	BaselineAsNuisance	0.0250624	-0.171479	0.197467	3.52287	3.19539	3.854	0.2856	0.133295	0.419954	1000	0.5
model-predictors_denoise-AROMA-GSR_netmat-full_edges-pos_weighted-True_pars-BaselineAsNuisance	predictors	AROMA-GSR	full	pos	TRUE	BaselineAsNuisance	0.0248014	-0.177045	0.208505	3.78264	3.42694	4.15353	0.352202	0.21955	0.476357	1000	0.514612
model-residualized_denoise-AROMA-GSR_netmat-partial_edges-pos_weighted-True_pars-BaselineAsNuisance	residualized	AROMA-GSR	partial	pos	TRUE	BaselineAsNuisance	0.0236558	-0.194011	0.228326	3.51508	3.13599	3.90369	0.295335	0.136668	0.440659	1000	0.500234
model-predictors_denoise-AROMA_netmat-partial_edges-both_weighted-False_pars-BaselineAsNuisance	predictors	AROMA	partial	both	FALSE	BaselineAsNuisance	0.0210715	-0.183805	0.203842	3.60473	3.24601	3.96366	0.294443	0.143577	0.441648	1000	187.778
model-predictors_denoise-AROMA-GSR_netmat-partial_edges-finger_weighted-False_pars-parsDelta	predictors	AROMA-GSR	partial	finger	FALSE	parsDelta	0.0202913	-0.200892	0.192275	3.51226	3.16074	3.88023	0.259312	0.0875208	0.395968	1000	233
model-predictors_denoise-AROMA_netmat-partial_edges-pos_weighted-True_pars-BaselineAsNuisance	predictors	AROMA	partial	pos	TRUE	BaselineAsNuisance	0.0195218	-0.181943	0.190959	3.53666	3.22478	3.86609	0.277697	0.13181	0.412352	1000	0.500292
model-predictors_denoise-AROMA-GSR_netmat-partial_edges-pos_weighted-True_pars-BaselineAsNuisance	predictors	AROMA-GSR	partial	pos	TRUE	BaselineAsNuisance	0.0176273	-0.181579	0.193019	3.54838	3.22038	3.90087	0.277982	0.127046	0.410245	1000	0.500234
model-residualized_denoise-AROMA_netmat-partial_edges-pos_weighted-True_pars-BaselineAsNuisance	residualized	AROMA	partial	pos	TRUE	BaselineAsNuisance	0.0168915	-0.198099	0.201812	3.52306	3.17093	3.88342	0.299414	0.146358	0.431954	1000	0.500292
model-residualized_denoise-AROMA-GSR_netmat-full_edges-pos_weighted-True_pars-BaselineAsNuisance	residualized	AROMA-GSR	full	pos	TRUE	BaselineAsNuisance	0.0144987	-0.225354	0.232738	3.71435	3.28926	4.12778	0.32955	0.171967	0.47217	1000	0.514612
model-residualized_denoise-AROMA_netmat-partial_edges-both_weighted-False_pars-BaselineAsNuisance	residualized	AROMA	partial	both	FALSE	BaselineAsNuisance	0.0107613	-0.220658	0.206132	3.61248	3.24577	3.99341	0.285944	0.132843	0.433634	1000	187.778
model-predictors_denoise-AROMA-GSR_netmat-partial_edges-pos_weighted-False_pars-BaselineAsNuisance	predictors	AROMA-GSR	partial	pos	FALSE	BaselineAsNuisance	0.00961786	-0.190011	0.192024	3.63581	3.28037	3.96919	0.303877	0.149646	0.445114	1000	93.4074
model-predictors_denoise-AROMA-GSR_netmat-full_edges-both_weighted-False_pars-parsTotalEnd	predictors	AROMA-GSR	full	both	FALSE	parsTotalEnd	0.00866546	-0.206106	0.202439	3.55365	3.19362	3.90825	0.310765	0.168197	0.454161	1000	222.481
model-residualized_denoise-AROMA-GSR_netmat-partial_edges-pos_weighted-False_pars-BaselineAsNuisance	residualized	AROMA-GSR	partial	pos	FALSE	BaselineAsNuisance	0.00850189	-0.18936	0.204631	3.62756	3.26651	3.98423	0.308367	0.161136	0.45	1000	93.4074
model-predictors_denoise-AROMA-GSR_netmat-full_edges-both_weighted-True_pars-BaselineAsNuisance	predictors	AROMA-GSR	full	both	TRUE	BaselineAsNuisance	0.00762394	-0.213972	0.201804	3.61285	3.24254	3.97355	0.322256	0.185661	0.453899	1000	0.5
model-predictors_denoise-AROMA-GSR_netmat-full_edges-pos_weighted-True_pars-parsTotalEnd	predictors	AROMA-GSR	full	pos	TRUE	parsTotalEnd	0.0069894	-0.19811	0.19255	3.7302	3.36982	4.07725	0.315457	0.172896	0.446035	1000	0.515547
model-predictors_denoise-AROMA-GSR_netmat-full_edges-finger_weighted-True_pars-parsTotalEnd	predictors	AROMA-GSR	full	finger	TRUE	parsTotalEnd	0.0068509	-0.211638	0.194815	3.61285	3.24795	3.97722	0.252401	0.110582	0.394966	1000	0.0623638
model-residualized_denoise-AROMA-GSR_netmat-full_edges-finger_weighted-False_pars-BaselineAsNuisance	residualized	AROMA-GSR	full	finger	FALSE	BaselineAsNuisance	0.00671014	-0.310906	0.294726	3.53663	3.043	4.0206	0.317618	0.144353	0.473284	1000	233
model-predictors_denoise-AROMA_netmat-full_edges-finger_weighted-False_pars-parsTotalEnd	predictors	AROMA	full	finger	FALSE	parsTotalEnd	0.00654543	-0.210543	0.211591	3.69451	3.30444	4.08222	0.256286	0.0956768	0.415316	1000	233
model-residualized_denoise-AROMA-GSR_netmat-full_edges-both_weighted-False_pars-parsTotalEnd	residualized	AROMA-GSR	full	both	FALSE	parsTotalEnd	0.00418467	-0.262653	0.250131	3.61708	3.17818	4.10374	0.300549	0.118614	0.456184	1000	222.481
model-predictors_denoise-AROMA-GSR_netmat-partial_edges-neg_weighted-False_pars-parsDelta	predictors	AROMA-GSR	partial	neg	FALSE	parsDelta	0.00328141	-0.202497	0.157851	3.40385	3.0991	3.72941	0.217071	0.0327588	0.373999	1000	109.611
model-residualized_denoise-AROMA-GSR_netmat-partial_edges-neg_weighted-False_pars-parsDelta	residualized	AROMA-GSR	partial	neg	FALSE	parsDelta	0.00224112	-0.199906	0.172393	3.39275	3.05556	3.75849	0.224732	0.0471684	0.378771	1000	109.611
model-predictors_denoise-AROMA-GSR_netmat-full_edges-finger_weighted-False_pars-parsTotalEnd	predictors	AROMA-GSR	full	finger	FALSE	parsTotalEnd	0.00158765	-0.212899	0.196029	3.64036	3.28093	3.99652	0.246886	0.0947497	0.385453	1000	233
model-predictors_denoise-AROMA-GSR_netmat-partial_edges-both_weighted-False_pars-parsDelta	predictors	AROMA-GSR	partial	both	FALSE	parsDelta	-0.0033156	-0.182292	0.139046	3.44952	3.15274	3.77549	0.196415	0.0189296	0.345609	1000	220.556
model-residualized_denoise-AROMA-GSR_netmat-full_edges-pos_weighted-True_pars-parsTotalEnd	residualized	AROMA-GSR	full	pos	TRUE	parsTotalEnd	-0.0040444	-0.245031	0.215558	3.71304	3.31015	4.15909	0.294117	0.112953	0.443354	1000	0.515547
model-nonuisance_denoise-AROMA_netmat-partial_edges-neg_weighted-False_pars-parsDelta	nonuisance	AROMA	partial	neg	FALSE	parsDelta	-0.0045488	-0.140814	0.11528	3.34319	3.10405	3.59842	0.171794	-0.0373216	0.339505	1000	110.704
model-nonuisance_denoise-AROMA-GSR_netmat-partial_edges-pos_weighted-False_pars-parsDelta	nonuisance	AROMA-GSR	partial	pos	FALSE	parsDelta	-0.0054616	-0.155402	0.108546	3.44452	3.20652	3.70719	0.139941	-0.0936391	0.30504	1000	111.278
model-predictors_denoise-AROMA-GSR_netmat-partial_edges-finger_weighted-False_pars-parsTotalEnd	predictors	AROMA-GSR	partial	finger	FALSE	parsTotalEnd	-0.0055476	-0.242182	0.19499	3.6382	3.25881	4.01132	0.237715	0.0795823	0.386997	1000	233
model-nonuisance_denoise-AROMA_netmat-full_edges-both_weighted-True_pars-parsTotalStart	nonuisance	AROMA	full	both	TRUE	parsTotalStart	-0.0060754	-0.348005	0.154546	2.32437	2.12697	2.56025	0.248449	0.0872259	0.399592	1000	0.5
model-predictors_denoise-AROMA-GSR_netmat-full_edges-both_weighted-True_pars-parsTotalEnd	predictors	AROMA-GSR	full	both	TRUE	parsTotalEnd	-0.00742	-0.227166	0.172148	3.61901	3.26959	3.97135	0.279924	0.131656	0.417341	1000	0.5
model-predictors_denoise-AROMA_netmat-partial_edges-finger_weighted-False_pars-parsTotalEnd	predictors	AROMA	partial	finger	FALSE	parsTotalEnd	-0.0074387	-0.208056	0.18285	3.65556	3.31093	4.02489	0.234578	0.0771293	0.376429	1000	233
model-predictors_denoise-AROMA_netmat-partial_edges-neg_weighted-True_pars-parsTotalEnd	predictors	AROMA	partial	neg	TRUE	parsTotalEnd	-0.0087842	-0.197653	0.162177	3.68008	3.36935	3.97594	0.212873	0.0769417	0.359084	1000	0.5008
model-predictors_denoise-AROMA_netmat-full_edges-finger_weighted-True_pars-parsTotalEnd	predictors	AROMA	full	finger	TRUE	parsTotalEnd	-0.0095277	-0.240971	0.1823	3.6919	3.32705	4.0768	0.237318	0.0793406	0.379259	1000	0.0597735
model-predictors_denoise-AROMA-GSR_netmat-partial_edges-neg_weighted-True_pars-parsTotalEnd	predictors	AROMA-GSR	partial	neg	TRUE	parsTotalEnd	-0.0095303	-0.188442	0.152506	3.69432	3.38888	4.04472	0.21299	0.0613395	0.35806	1000	0.501306
model-residualized_denoise-AROMA-GSR_netmat-partial_edges-both_weighted-True_pars-parsTotalEnd	residualized	AROMA-GSR	partial	both	TRUE	parsTotalEnd	-0.0099345	-0.252521	0.200404	3.66116	3.29045	4.06557	0.229277	0.0553819	0.390901	1000	0.5
model-residualized_denoise-AROMA-GSR_netmat-partial_edges-both_weighted-False_pars-parsDelta	residualized	AROMA-GSR	partial	both	FALSE	parsDelta	-0.0105544	-0.216979	0.156932	3.45008	3.12961	3.78109	0.203632	0.0192759	0.359322	1000	220.556
model-residualized_denoise-AROMA-GSR_netmat-partial_edges-neg_weighted-True_pars-parsTotalEnd	residualized	AROMA-GSR	partial	neg	TRUE	parsTotalEnd	-0.0129207	-0.223001	0.165641	3.74089	3.41538	4.10036	0.236469	0.0743499	0.379036	1000	0.501306
model-predictors_denoise-AROMA_netmat-partial_edges-both_weighted-True_pars-parsTotalEnd	predictors	AROMA	partial	both	TRUE	parsTotalEnd	-0.0132923	-0.217617	0.156489	3.66681	3.3413	3.99434	0.206678	0.0525485	0.358055	1000	0.5
model-residualized_denoise-AROMA_netmat-partial_edges-both_weighted-True_pars-parsTotalEnd	residualized	AROMA	partial	both	TRUE	parsTotalEnd	-0.0139868	-0.299615	0.252453	3.62301	3.15744	4.0923	0.228153	0.0455684	0.411235	1000	0.5
model-predictors_denoise-AROMA-GSR_netmat-partial_edges-both_weighted-True_pars-parsTotalEnd	predictors	AROMA-GSR	partial	both	TRUE	parsTotalEnd	-0.0150029	-0.215772	0.153618	3.67646	3.36997	4.02791	0.206569	0.0482575	0.356301	1000	0.5
model-predictors_denoise-AROMA_netmat-partial_edges-finger_weighted-True_pars-parsTotalEnd	predictors	AROMA	partial	finger	TRUE	parsTotalEnd	-0.015862	-0.238621	0.188968	3.65293	3.26679	4.05833	0.225732	0.0601272	0.380341	1000	0.00684089
model-nonuisance_denoise-AROMA-GSR_netmat-partial_edges-finger_weighted-False_pars-parsDelta	nonuisance	AROMA-GSR	partial	finger	FALSE	parsDelta	-0.0182074	-0.181199	0.113201	3.49008	3.20715	3.78769	0.152559	-0.0369463	0.30516	1000	233
model-predictors_denoise-AROMA-GSR_netmat-partial_edges-finger_weighted-True_pars-parsTotalEnd	predictors	AROMA-GSR	partial	finger	TRUE	parsTotalEnd	-0.0182882	-0.246773	0.200045	3.6628	3.26308	4.04665	0.224779	0.0653135	0.379471	1000	0.00669732
model-predictors_denoise-AROMA_netmat-partial_edges-pos_weighted-True_pars-parsTotalEnd	predictors	AROMA	partial	pos	TRUE	parsTotalEnd	-0.0207422	-0.224932	0.140568	3.66836	3.36737	4.00944	0.198825	0.0506853	0.347269	1000	0.4992
model-residualized_denoise-AROMA-GSR_netmat-partial_edges-finger_weighted-False_pars-parsTotalEnd	residualized	AROMA-GSR	partial	finger	FALSE	parsTotalEnd	-0.021416	-0.367875	0.25336	3.61952	3.1243	4.16955	0.232277	0.031889	0.402453	1000	233
model-residualized_denoise-AROMA-GSR_netmat-partial_edges-pos_weighted-True_pars-parsTotalEnd	residualized	AROMA-GSR	partial	pos	TRUE	parsTotalEnd	-0.0221216	-0.209902	0.169491	3.62292	3.29059	3.95044	0.218933	0.063413	0.3734	1000	0.498694
model-nonuisance_denoise-AROMA-GSR_netmat-partial_edges-both_weighted-False_pars-parsDelta	nonuisance	AROMA-GSR	partial	both	FALSE	parsDelta	-0.0236868	-0.177309	0.101449	3.46902	3.21754	3.73981	0.102022	-0.126501	0.280713	1000	216.481
model-residualized_denoise-AROMA_netmat-partial_edges-pos_weighted-True_pars-parsTotalEnd	residualized	AROMA	partial	pos	TRUE	parsTotalEnd	-0.0269166	-0.240196	0.150553	3.60962	3.29132	3.96949	0.226502	0.0696226	0.367549	1000	0.4992
model-predictors_denoise-AROMA-GSR_netmat-partial_edges-pos_weighted-True_pars-parsTotalEnd	predictors	AROMA-GSR	partial	pos	TRUE	parsTotalEnd	-0.0270301	-0.21028	0.139238	3.67564	3.37973	3.97723	0.19419	0.0466409	0.336163	1000	0.498694
model-residualized_denoise-AROMA_netmat-partial_edges-neg_weighted-True_pars-parsTotalEnd	residualized	AROMA	partial	neg	TRUE	parsTotalEnd	-0.0271281	-0.212972	0.150747	3.79188	3.4562	4.12897	0.233714	0.0813164	0.369883	1000	0.5008
model-predictors_denoise-AROMA_netmat-partial_edges-pos_weighted-False_pars-BaselineAsNuisance	predictors	AROMA	partial	pos	FALSE	BaselineAsNuisance	-0.0275475	-0.24013	0.159418	3.72464	3.39388	4.06079	0.262449	0.111787	0.409939	1000	93.3333
model-residualized_denoise-AROMA-GSR_netmat-full_edges-finger_weighted-True_pars-BaselineAsNuisance	residualized	AROMA-GSR	full	finger	TRUE	BaselineAsNuisance	-0.0335743	-0.484428	0.336432	3.58463	3.01047	4.17726	0.314502	0.130932	0.49373	1000	0.0623638
model-residualized_denoise-AROMA_netmat-full_edges-finger_weighted-True_pars-BaselineAsNuisance	residualized	AROMA	full	finger	TRUE	BaselineAsNuisance	-0.0336228	-0.459366	0.331549	3.72545	3.14571	4.34264	0.320932	0.116498	0.492805	1000	0.0597735
model-predictors_denoise-AROMA-GSR_netmat-partial_edges-both_weighted-False_pars-BaselineAsNuisance	predictors	AROMA-GSR	partial	both	FALSE	BaselineAsNuisance	-0.0345831	-0.243635	0.148071	3.6878	3.34352	4.03846	0.24242	0.0807069	0.389942	1000	188.056
model-nonuisance_denoise-AROMA-GSR_netmat-partial_edges-neg_weighted-True_pars-parsTotalStart	nonuisance	AROMA-GSR	partial	neg	TRUE	parsTotalStart	-0.0369981	-0.502388	0.0715683	2.36354	2.22615	2.5551	0.0410133	-0.120833	0.196453	1000	0.502659
model-residualized_denoise-AROMA-GSR_netmat-partial_edges-both_weighted-False_pars-BaselineAsNuisance	residualized	AROMA-GSR	partial	both	FALSE	BaselineAsNuisance	-0.0372754	-0.254801	0.155502	3.68674	3.34151	4.07405	0.242265	0.0800785	0.382652	1000	188.056
model-residualized_denoise-AROMA_netmat-partial_edges-neg_weighted-False_pars-parsDelta	residualized	AROMA	partial	neg	FALSE	parsDelta	-0.0384769	-0.239207	0.135117	3.43309	3.10399	3.79177	0.165956	-0.0187622	0.335585	1000	108.352
model-residualized_denoise-AROMA-GSR_netmat-full_edges-finger_weighted-False_pars-parsTotalEnd	residualized	AROMA-GSR	full	finger	FALSE	parsTotalEnd	-0.0437268	-0.366189	0.208824	3.60513	3.16221	4.12052	0.253183	0.0760304	0.416853	1000	233
model-residualized_denoise-AROMA_netmat-partial_edges-pos_weighted-False_pars-BaselineAsNuisance	residualized	AROMA	partial	pos	FALSE	BaselineAsNuisance	-0.0461431	-0.263482	0.163424	3.71205	3.32056	4.0832	0.259319	0.0955419	0.416328	1000	93.3333
model-nonuisance_denoise-AROMA_netmat-partial_edges-neg_weighted-True_pars-parsTotalStart	nonuisance	AROMA	partial	neg	TRUE	parsTotalStart	-0.0485225	-0.54622	0.060975	2.37274	2.23666	2.58355	0.0131281	-0.152508	0.160476	1000	0.500285
model-predictors_denoise-AROMA-GSR_netmat-partial_edges-pos_weighted-False_pars-parsDelta	predictors	AROMA-GSR	partial	pos	FALSE	parsDelta	-0.0488639	-0.257558	0.101623	3.55479	3.25454	3.86416	0.146796	-0.0282496	0.301868	1000	110.944
model-nonuisance_denoise-AROMA-GSR_netmat-full_edges-both_weighted-True_pars-parsTotalStart	nonuisance	AROMA-GSR	full	both	TRUE	parsTotalStart	-0.0497012	-0.493978	0.10041	2.36101	2.17629	2.59644	0.156526	-0.0070433	0.315714	1000	0.5
model-predictors_denoise-AROMA-GSR_netmat-full_edges-finger_weighted-True_pars-parsDelta	predictors	AROMA-GSR	full	finger	TRUE	parsDelta	-0.0508256	-0.280214	0.139408	3.47422	3.11825	3.83913	0.134538	-0.040175	0.297266	1000	0.0623638
model-residualized_denoise-AROMA_netmat-partial_edges-finger_weighted-False_pars-parsTotalEnd	residualized	AROMA	partial	finger	FALSE	parsTotalEnd	-0.0510535	-0.492749	0.317497	3.61387	2.99501	4.26213	0.229481	0.0151654	0.422078	1000	233
model-predictors_denoise-AROMA_netmat-full_edges-neg_weighted-True_pars-BaselineAsNuisance	predictors	AROMA	full	neg	TRUE	BaselineAsNuisance	-0.0522511	-0.291675	0.158166	3.76595	3.38115	4.15478	0.301804	0.17533	0.416056	1000	0.580794
model-residualized_denoise-AROMA-GSR_netmat-partial_edges-pos_weighted-False_pars-parsDelta	residualized	AROMA-GSR	partial	pos	FALSE	parsDelta	-0.0551968	-0.255558	0.116527	3.54568	3.22719	3.87832	0.162315	-0.0158799	0.327009	1000	110.944
model-nonuisance_denoise-AROMA_netmat-partial_edges-both_weighted-False_pars-parsDelta	nonuisance	AROMA	partial	both	FALSE	parsDelta	-0.0552699	-0.193079	0.0670477	3.48531	3.21435	3.74582	0.0534751	-0.161506	0.23456	1000	216.944
model-residualized_denoise-AROMA_netmat-partial_edges-both_weighted-True_pars-parsDelta	residualized	AROMA	partial	both	TRUE	parsDelta	-0.0580409	-0.361138	0.206741	3.50108	3.04148	3.98564	0.121643	-0.0898105	0.322457	1000	0.5
model-nonuisance_denoise-AROMA-GSR_netmat-partial_edges-finger_weighted-True_pars-parsTotalStart	nonuisance	AROMA-GSR	partial	finger	TRUE	parsTotalStart	-0.058844	-0.545155	0.112584	2.35379	2.14817	2.60462	0.0511187	-0.117168	0.231598	1000	0.00669732
model-nonuisance_denoise-AROMA_netmat-partial_edges-pos_weighted-True_pars-parsTotalStart	nonuisance	AROMA	partial	pos	TRUE	parsTotalStart	-0.0591094	-0.50642	0.0506938	2.37787	2.24441	2.56937	-0.0121041	-0.174326	0.138347	1000	0.499715
model-predictors_denoise-AROMA-GSR_netmat-full_edges-finger_weighted-False_pars-parsDelta	predictors	AROMA-GSR	full	finger	FALSE	parsDelta	-0.0591672	-0.296907	0.129645	3.47935	3.14381	3.86608	0.123718	-0.0681258	0.288948	1000	233
model-nonuisance_denoise-AROMA_netmat-partial_edges-both_weighted-True_pars-parsTotalStart	nonuisance	AROMA	partial	both	TRUE	parsTotalStart	-0.0593692	-0.387445	0.0637785	2.37876	2.22817	2.57138	-0.0110333	-0.185076	0.158546	1000	0.5
model-predictors_denoise-AROMA_netmat-partial_edges-finger_weighted-False_pars-parsDelta	predictors	AROMA	partial	finger	FALSE	parsDelta	-0.0598866	-0.284853	0.122959	3.48031	3.13035	3.86681	0.130887	-0.0446502	0.289068	1000	233
model-predictors_denoise-AROMA_netmat-partial_edges-neg_weighted-False_pars-parsDelta	predictors	AROMA	partial	neg	FALSE	parsDelta	-0.060422	-0.249225	0.0874408	3.4857	3.19241	3.81642	0.146234	-0.0402107	0.307441	1000	108.352
model-nonuisance_denoise-AROMA_netmat-full_edges-neg_weighted-False_pars-parsTotalStart	nonuisance	AROMA	full	neg	FALSE	parsTotalStart	-0.0605791	-0.963479	0.152137	2.37877	2.16721	2.71074	0.267188	0.151791	0.370448	1000	126.759
model-residualized_denoise-AROMA_netmat-partial_edges-neg_weighted-False_pars-parsTotalStart	residualized	AROMA	partial	neg	FALSE	parsTotalStart	-0.0609091	-0.377907	0.135152	2.35148	2.1281	2.59219	0.155491	-0.0287842	0.31583	1000	114.407
model-nonuisance_denoise-AROMA-GSR_netmat-full_edges-finger_weighted-False_pars-parsTotalStart	nonuisance	AROMA-GSR	full	finger	FALSE	parsTotalStart	-0.0634891	-0.523585	0.0775284	2.38789	2.21664	2.62938	-0.0126444	-0.194664	0.160335	1000	233
model-predictors_denoise-AROMA-GSR_netmat-partial_edges-finger_weighted-True_pars-parsDelta	predictors	AROMA-GSR	partial	finger	TRUE	parsDelta	-0.0641511	-0.296662	0.120414	3.48062	3.13035	3.85708	0.121528	-0.07291	0.289652	1000	0.00669732
model-predictors_denoise-AROMA_netmat-partial_edges-neg_weighted-False_pars-parsTotalEnd	predictors	AROMA	partial	neg	FALSE	parsTotalEnd	-0.0648304	-0.255401	0.114279	3.86155	3.52392	4.20983	0.152739	-0.0138962	0.322621	1000	93.963
model-predictors_denoise-AROMA_netmat-full_edges-both_weighted-False_pars-parsTotalStart	predictors	AROMA	full	both	FALSE	parsTotalStart	-0.0655109	-0.359227	0.121394	2.32195	2.09671	2.58366	0.178777	-0.0034131	0.335865	1000	143.556
model-predictors_denoise-AROMA_netmat-full_edges-finger_weighted-False_pars-parsDelta	predictors	AROMA	full	finger	FALSE	parsDelta	-0.0677036	-0.274191	0.110162	3.47003	3.12322	3.83458	0.117906	-0.065222	0.281801	1000	233
model-predictors_denoise-AROMA_netmat-partial_edges-neg_weighted-False_pars-parsTotalStart	predictors	AROMA	partial	neg	FALSE	parsTotalStart	-0.068087	-0.442143	0.106188	2.37011	2.17721	2.60427	0.129978	-0.05103	0.285865	1000	114.407
model-nonuisance_denoise-AROMA-GSR_netmat-partial_edges-neg_weighted-False_pars-parsDelta	nonuisance	AROMA-GSR	partial	neg	FALSE	parsDelta	-0.069862	-0.206616	0.0552346	3.49894	3.25759	3.75364	0.0622512	-0.159191	0.245882	1000	105.204
model-predictors_denoise-AROMA_netmat-partial_edges-neg_weighted-True_pars-parsDelta	predictors	AROMA	partial	neg	TRUE	parsDelta	-0.0707226	-0.270596	0.0774399	3.51308	3.24164	3.82201	0.0902529	-0.0927408	0.246662	1000	0.499574
model-nonuisance_denoise-AROMA-GSR_netmat-partial_edges-both_weighted-True_pars-parsTotalStart	nonuisance	AROMA-GSR	partial	both	TRUE	parsTotalStart	-0.0724961	-0.559912	0.053295	2.39545	2.25125	2.61828	-0.0299728	-0.19596	0.133146	1000	0.5
model-nonuisance_denoise-AROMA-GSR_netmat-full_edges-finger_weighted-True_pars-parsTotalStart	nonuisance	AROMA-GSR	full	finger	TRUE	parsTotalStart	-0.0737698	-0.445881	0.0689609	2.40783	2.22269	2.61442	-0.0355524	-0.202166	0.131807	1000	0.0623638
model-nonuisance_denoise-AROMA_netmat-partial_edges-finger_weighted-False_pars-parsTotalStart	nonuisance	AROMA	partial	finger	FALSE	parsTotalStart	-0.074504	-0.533315	0.0874017	2.42662	2.232	2.6499	-0.013381	-0.190692	0.173951	1000	233
model-predictors_denoise-AROMA_netmat-full_edges-finger_weighted-True_pars-parsDelta	predictors	AROMA	full	finger	TRUE	parsDelta	-0.0763773	-0.311862	0.100389	3.49715	3.15912	3.86281	0.106758	-0.0853962	0.26786	1000	0.0597735
model-residualized_denoise-AROMA_netmat-partial_edges-finger_weighted-False_pars-BaselineAsNuisance	residualized	AROMA	partial	finger	FALSE	BaselineAsNuisance	-0.0764562	-0.539375	0.334262	3.65334	3.00603	4.33344	0.302011	0.0994497	0.4749	1000	233
model-residualized_denoise-AROMA-GSR_netmat-partial_edges-both_weighted-True_pars-parsDelta	residualized	AROMA-GSR	partial	both	TRUE	parsDelta	-0.077175	-0.323963	0.115488	3.53267	3.17079	3.91468	0.100664	-0.102764	0.279975	1000	0.5
model-residualized_denoise-AROMA-GSR_netmat-partial_edges-pos_weighted-True_pars-parsDelta	residualized	AROMA-GSR	partial	pos	TRUE	parsDelta	-0.0774934	-0.333585	0.0972472	3.5504	3.21944	3.92693	0.0926134	-0.0922551	0.274468	1000	0.500887
model-nonuisance_denoise-AROMA-GSR_netmat-partial_edges-pos_weighted-True_pars-parsTotalStart	nonuisance	AROMA-GSR	partial	pos	TRUE	parsTotalStart	-0.078376	-0.444191	0.0331026	2.40093	2.26172	2.57589	-0.0430667	-0.195689	0.117129	1000	0.497341
model-predictors_denoise-AROMA_netmat-full_edges-both_weighted-True_pars-BaselineAsNuisance	predictors	AROMA	full	both	TRUE	BaselineAsNuisance	-0.0787993	-0.313198	0.127877	3.81234	3.40161	4.19004	0.271999	0.138825	0.403937	1000	0.5
model-nonuisance_denoise-AROMA_netmat-full_edges-finger_weighted-True_pars-parsTotalStart	nonuisance	AROMA	full	finger	TRUE	parsTotalStart	-0.0790372	-0.506223	0.0694231	2.40979	2.22572	2.6435	-0.0471703	-0.226182	0.127566	1000	0.0597735
model-nonuisance_denoise-AROMA_netmat-full_edges-finger_weighted-False_pars-parsTotalStart	nonuisance	AROMA	full	finger	FALSE	parsTotalStart	-0.0798837	-0.477508	0.0732236	2.41197	2.23578	2.62263	-0.0446083	-0.224186	0.138731	1000	233
model-predictors_denoise-AROMA_netmat-partial_edges-finger_weighted-True_pars-parsDelta	predictors	AROMA	partial	finger	TRUE	parsDelta	-0.0801171	-0.294269	0.125386	3.48335	3.12442	3.83912	0.100035	-0.0821743	0.276589	1000	0.00684089
model-residualized_denoise-AROMA_netmat-partial_edges-neg_weighted-False_pars-parsTotalEnd	residualized	AROMA	partial	neg	FALSE	parsTotalEnd	-0.0821401	-0.312031	0.116951	3.89655	3.5195	4.2766	0.166319	-0.0071706	0.323833	1000	93.963
model-predictors_denoise-AROMA_netmat-partial_edges-both_weighted-True_pars-parsDelta	predictors	AROMA	partial	both	TRUE	parsDelta	-0.0849285	-0.287324	0.0769462	3.57329	3.2594	3.88057	0.0692076	-0.107864	0.233638	1000	0.5
model-residualized_denoise-AROMA-GSR_netmat-partial_edges-finger_weighted-True_pars-BaselineAsNuisance	residualized	AROMA-GSR	partial	finger	TRUE	BaselineAsNuisance	-0.0850308	-0.987099	0.648099	3.60118	2.67708	4.63193	0.255918	0.0399696	0.442201	1000	0.00669732
model-nonuisance_denoise-AROMA_netmat-partial_edges-finger_weighted-False_pars-parsDelta	nonuisance	AROMA	partial	finger	FALSE	parsDelta	-0.0850478	-0.268648	0.0676296	3.58571	3.28033	3.89631	-0.0157017	-0.234221	0.190134	1000	233
model-predictors_denoise-AROMA-GSR_netmat-partial_edges-pos_weighted-True_pars-parsDelta	predictors	AROMA-GSR	partial	pos	TRUE	parsDelta	-0.085215	-0.311987	0.0684669	3.59099	3.28749	3.93075	0.0682693	-0.108013	0.23066	1000	0.500887
model-residualized_denoise-AROMA_netmat-partial_edges-both_weighted-False_pars-parsDelta	residualized	AROMA	partial	both	FALSE	parsDelta	-0.0856258	-0.30502	0.0976174	3.59218	3.23185	3.94672	0.0934036	-0.0982351	0.267441	1000	209.352
model-residualized_denoise-AROMA-GSR_netmat-partial_edges-neg_weighted-True_pars-parsDelta	residualized	AROMA-GSR	partial	neg	TRUE	parsDelta	-0.0860404	-0.271879	0.0736921	3.54114	3.2164	3.87971	0.109219	-0.0643396	0.268026	1000	0.499113
model-residualized_denoise-AROMA_netmat-partial_edges-neg_weighted-True_pars-parsDelta	residualized	AROMA	partial	neg	TRUE	parsDelta	-0.0863747	-0.295138	0.0829031	3.55634	3.25598	3.91047	0.123105	-0.0673726	0.281166	1000	0.499574
model-nonuisance_denoise-AROMA-GSR_netmat-full_edges-finger_weighted-True_pars-parsDelta	nonuisance	AROMA-GSR	full	finger	TRUE	parsDelta	-0.0866219	-0.272222	0.0830931	3.5904	3.30369	3.89344	-0.0133801	-0.220033	0.171954	1000	0.0623638
model-nonuisance_denoise-AROMA_netmat-partial_edges-neg_weighted-False_pars-parsTotalEnd	nonuisance	AROMA	partial	neg	FALSE	parsTotalEnd	-0.0876979	-0.241847	0.0534432	3.9585	3.69474	4.2323	0.00334917	-0.22314	0.22221	1000	117.5
model-nonuisance_denoise-AROMA_netmat-partial_edges-finger_weighted-True_pars-parsTotalStart	nonuisance	AROMA	partial	finger	TRUE	parsTotalStart	-0.0877298	-0.408359	0.07119	2.4127	2.22545	2.64026	-0.0721694	-0.250253	0.10472	1000	0.00684089
model-predictors_denoise-AROMA_netmat-partial_edges-pos_weighted-True_pars-parsDelta	predictors	AROMA	partial	pos	TRUE	parsDelta	-0.0882637	-0.254044	0.0556685	3.58707	3.29363	3.89037	0.0645649	-0.109548	0.223142	1000	0.500426
model-residualized_denoise-AROMA-GSR_netmat-full_edges-both_weighted-True_pars-BaselineAsNuisance	residualized	AROMA-GSR	full	both	TRUE	BaselineAsNuisance	-0.0885763	-0.346344	0.140527	3.89044	3.45445	4.34371	0.318309	0.153464	0.464266	1000	0.5
model-predictors_denoise-AROMA-GSR_netmat-partial_edges-neg_weighted-True_pars-parsDelta	predictors	AROMA-GSR	partial	neg	TRUE	parsDelta	-0.0888463	-0.259016	0.0539268	3.54518	3.25477	3.86427	0.0693829	-0.111358	0.225045	1000	0.499113
model-residualized_denoise-AROMA_netmat-partial_edges-pos_weighted-True_pars-parsDelta	residualized	AROMA	partial	pos	TRUE	parsDelta	-0.0890517	-0.276537	0.0651667	3.54942	3.21788	3.88833	0.092491	-0.0770646	0.257091	1000	0.500426
model-nonuisance_denoise-AROMA-GSR_netmat-full_edges-finger_weighted-False_pars-parsDelta	nonuisance	AROMA-GSR	full	finger	FALSE	parsDelta	-0.091074	-0.271761	0.0772938	3.57946	3.26705	3.88693	-0.0151584	-0.226185	0.181753	1000	233
model-residualized_denoise-AROMA-GSR_netmat-full_edges-finger_weighted-False_pars-parsDelta	residualized	AROMA-GSR	full	finger	FALSE	parsDelta	-0.0927602	-0.437646	0.19987	3.54603	3.06377	4.04788	0.111861	-0.105357	0.311869	1000	233
model-predictors_denoise-AROMA-GSR_netmat-partial_edges-both_weighted-True_pars-parsDelta	predictors	AROMA-GSR	partial	both	TRUE	parsDelta	-0.0929464	-0.288262	0.0503323	3.57657	3.27265	3.88082	0.0611749	-0.114036	0.210731	1000	0.5
model-nonuisance_denoise-AROMA_netmat-full_edges-finger_weighted-False_pars-parsDelta	nonuisance	AROMA	full	finger	FALSE	parsDelta	-0.093575	-0.256428	0.0551087	3.58695	3.29386	3.89846	-0.0351046	-0.246651	0.152108	1000	233
model-nonuisance_denoise-AROMA-GSR_netmat-partial_edges-finger_weighted-True_pars-parsDelta	nonuisance	AROMA-GSR	partial	finger	TRUE	parsDelta	-0.09435	-0.257645	0.0593466	3.58587	3.2769	3.89632	-0.0404028	-0.251264	0.155114	1000	0.00669732
model-nonuisance_denoise-AROMA_netmat-full_edges-finger_weighted-True_pars-parsDelta	nonuisance	AROMA	full	finger	TRUE	parsDelta	-0.0955433	-0.263173	0.0583457	3.59161	3.29852	3.8983	-0.0359957	-0.257539	0.158596	1000	0.0597735
model-predictors_denoise-AROMA_netmat-full_edges-neg_weighted-False_pars-BaselineAsNuisance	predictors	AROMA	full	neg	FALSE	BaselineAsNuisance	-0.0980331	-0.331315	0.110086	3.83176	3.45672	4.22265	0.325866	0.202628	0.437103	1000	111.593
model-residualized_denoise-AROMA-GSR_netmat-full_edges-both_weighted-True_pars-parsTotalEnd	residualized	AROMA-GSR	full	both	TRUE	parsTotalEnd	-0.0992642	-0.351135	0.13364	3.95097	3.48938	4.40176	0.280658	0.114529	0.434247	1000	0.5
model-nonuisance_denoise-AROMA_netmat-partial_edges-finger_weighted-True_pars-parsDelta	nonuisance	AROMA	partial	finger	TRUE	parsDelta	-0.100371	-0.294291	0.0521257	3.59368	3.2818	3.91042	-0.0467464	-0.257292	0.14241	1000	0.00684089
model-residualized_denoise-AROMA_netmat-full_edges-both_weighted-True_pars-BaselineAsNuisance	residualized	AROMA	full	both	TRUE	BaselineAsNuisance	-0.100426	-0.479324	0.229742	3.91026	3.33428	4.52293	0.309561	0.12194	0.479776	1000	0.5
model-nonuisance_denoise-AROMA_netmat-partial_edges-neg_weighted-True_pars-parsDelta	nonuisance	AROMA	partial	neg	TRUE	parsDelta	-0.104431	-0.232922	0.0113232	3.6388	3.39134	3.87751	-0.0756196	-0.286711	0.110529	1000	0.500236
model-residualized_denoise-AROMA-GSR_netmat-full_edges-finger_weighted-True_pars-parsTotalEnd	residualized	AROMA-GSR	full	finger	TRUE	parsTotalEnd	-0.1045	-0.525173	0.239476	3.6525	3.0898	4.24313	0.254312	0.0660531	0.425422	1000	0.0623638
model-predictors_denoise-AROMA_netmat-partial_edges-both_weighted-False_pars-parsDelta	predictors	AROMA	partial	both	FALSE	parsDelta	-0.105551	-0.284877	0.0458762	3.63826	3.33407	3.95269	0.0640542	-0.132546	0.224015	1000	209.352
model-predictors_denoise-AROMA-GSR_netmat-full_edges-both_weighted-False_pars-BaselineAsNuisance	predictors	AROMA-GSR	full	both	FALSE	BaselineAsNuisance	-0.105924	-0.323391	0.100553	3.8459	3.47386	4.23002	0.244319	0.0967407	0.394901	1000	201.111
model-nonuisance_denoise-AROMA_netmat-partial_edges-neg_weighted-False_pars-parsTotalStart	nonuisance	AROMA	partial	neg	FALSE	parsTotalStart	-0.108408	-0.550811	0.00927147	2.4355	2.28658	2.6367	0.00875347	-0.154188	0.176505	1000	121.037
model-residualized_denoise-AROMA-GSR_netmat-full_edges-finger_weighted-True_pars-parsDelta	residualized	AROMA-GSR	full	finger	TRUE	parsDelta	-0.10868	-0.679762	0.28309	3.56817	2.97727	4.24498	0.108064	-0.11634	0.309303	1000	0.0623638
model-predictors_denoise-AROMA_netmat-full_edges-neg_weighted-True_pars-parsTotalEnd	predictors	AROMA	full	neg	TRUE	parsTotalEnd	-0.108702	-0.32914	0.0904142	3.93489	3.57911	4.30472	0.234319	0.113534	0.346465	1000	0.593572
model-predictors_denoise-AROMA_netmat-full_edges-both_weighted-True_pars-parsTotalStart	predictors	AROMA	full	both	TRUE	parsTotalStart	-0.109094	-0.375225	0.113874	2.43231	2.18731	2.68337	0.165714	-0.0058229	0.337878	1000	0.5
model-nonuisance_denoise-AROMA-GSR_netmat-partial_edges-finger_weighted-False_pars-parsTotalEnd	nonuisance	AROMA-GSR	partial	finger	FALSE	parsTotalEnd	-0.110304	-0.289509	0.0517246	3.97301	3.66016	4.30927	-0.131785	-0.340925	0.0836333	1000	233
model-nonuisance_denoise-AROMA-GSR_netmat-partial_edges-neg_weighted-True_pars-parsTotalEnd	nonuisance	AROMA-GSR	partial	neg	TRUE	parsTotalEnd	-0.111146	-0.259288	0.0223199	3.96644	3.71369	4.21932	-0.144187	-0.336265	0.075586	1000	0.50081
model-predictors_denoise-AROMA-GSR_netmat-partial_edges-neg_weighted-True_pars-parsTotalStart	predictors	AROMA-GSR	partial	neg	TRUE	parsTotalStart	-0.111447	-0.297551	0.0534316	2.4293	2.23723	2.63335	0.00515179	-0.168242	0.164271	1000	0.501492
model-predictors_denoise-AROMA_netmat-full_edges-both_weighted-True_pars-parsTotalEnd	predictors	AROMA	full	both	TRUE	parsTotalEnd	-0.111564	-0.34424	0.0850477	3.91905	3.55637	4.3049	0.209388	0.0473194	0.354108	1000	0.5
model-nonuisance_denoise-AROMA-GSR_netmat-full_edges-finger_weighted-False_pars-parsTotalEnd	nonuisance	AROMA-GSR	full	finger	FALSE	parsTotalEnd	-0.113456	-0.304491	0.0684706	3.95105	3.62136	4.28063	-0.0897689	-0.281822	0.113523	1000	233
model-residualized_denoise-AROMA_netmat-full_edges-finger_weighted-True_pars-parsDelta	residualized	AROMA	full	finger	TRUE	parsDelta	-0.113847	-0.617878	0.275218	3.5823	2.99094	4.25261	0.125403	-0.100429	0.33907	1000	0.0597735
model-nonuisance_denoise-AROMA-GSR_netmat-partial_edges-neg_weighted-True_pars-parsDelta	nonuisance	AROMA-GSR	partial	neg	TRUE	parsDelta	-0.114002	-0.268411	0.0125002	3.65296	3.40515	3.90629	-0.0935339	-0.302452	0.0972828	1000	0.499393
model-nonuisance_denoise-AROMA_netmat-partial_edges-neg_weighted-True_pars-parsTotalEnd	nonuisance	AROMA	partial	neg	TRUE	parsTotalEnd	-0.115825	-0.273859	0.0147896	3.98899	3.73937	4.25517	-0.156541	-0.361303	0.060044	1000	0.499171
model-nonuisance_denoise-AROMA-GSR_netmat-full_edges-both_weighted-True_pars-parsTotalEnd	nonuisance	AROMA-GSR	full	both	TRUE	parsTotalEnd	-0.11586	-0.301527	0.0511696	3.90715	3.58678	4.22368	0.0528988	-0.146497	0.25049	1000	0.5
model-predictors_denoise-AROMA-GSR_netmat-partial_edges-neg_weighted-False_pars-BaselineAsNuisance	predictors	AROMA-GSR	partial	neg	FALSE	BaselineAsNuisance	-0.116067	-0.3144	0.0512393	3.81628	3.50068	4.1806	0.170549	0.00456993	0.309498	1000	94.6481
model-residualized_denoise-AROMA_netmat-full_edges-finger_weighted-True_pars-parsTotalEnd	residualized	AROMA	full	finger	TRUE	parsTotalEnd	-0.116187	-0.533389	0.251857	4.03766	3.43264	4.66319	0.246803	0.035687	0.433722	1000	0.0597735
model-residualized_denoise-AROMA-GSR_netmat-partial_edges-neg_weighted-False_pars-BaselineAsNuisance	residualized	AROMA-GSR	partial	neg	FALSE	BaselineAsNuisance	-0.118976	-0.33463	0.0670247	3.81584	3.45494	4.19443	0.170343	0.0113161	0.3226	1000	94.6481
model-residualized_denoise-AROMA-GSR_netmat-partial_edges-both_weighted-False_pars-parsTotalEnd	residualized	AROMA-GSR	partial	both	FALSE	parsTotalEnd	-0.119369	-0.327451	0.0722822	3.96689	3.61164	4.36283	0.116009	-0.0580345	0.27652	1000	174.315
model-predictors_denoise-AROMA_netmat-partial_edges-pos_weighted-True_pars-parsTotalStart	predictors	AROMA	partial	pos	TRUE	parsTotalStart	-0.119514	-0.344552	0.0528883	2.44617	2.24156	2.65398	-0.0103161	-0.18692	0.158267	1000	0.500025
model-nonuisance_denoise-AROMA_netmat-full_edges-finger_weighted-True_pars-parsTotalEnd	nonuisance	AROMA	full	finger	TRUE	parsTotalEnd	-0.120617	-0.311988	0.0406985	4.03104	3.70762	4.36215	-0.133672	-0.349864	0.0750739	1000	0.0597735
model-predictors_denoise-AROMA-GSR_netmat-partial_edges-finger_weighted-True_pars-parsTotalStart	predictors	AROMA-GSR	partial	finger	TRUE	parsTotalStart	-0.121254	-0.613459	0.111532	2.45659	2.19699	2.73187	0.022944	-0.166579	0.215745	1000	0.00669732
model-nonuisance_denoise-AROMA_netmat-partial_edges-finger_weighted-False_pars-parsTotalEnd	nonuisance	AROMA	partial	finger	FALSE	parsTotalEnd	-0.121332	-0.306607	0.0406001	3.98403	3.65412	4.31017	-0.15618	-0.372656	0.0618481	1000	233
model-predictors_denoise-AROMA-GSR_netmat-full_edges-finger_weighted-True_pars-parsTotalStart	predictors	AROMA-GSR	full	finger	TRUE	parsTotalStart	-0.12142	-0.410228	0.0823576	2.45493	2.20699	2.71453	0.00148388	-0.174619	0.18262	1000	0.0623638
model-predictors_denoise-AROMA_netmat-partial_edges-both_weighted-True_pars-parsTotalStart	predictors	AROMA	partial	both	TRUE	parsTotalStart	-0.122045	-0.323308	0.04213	2.44622	2.24285	2.65024	-0.0127502	-0.198764	0.158174	1000	0.5
model-nonuisance_denoise-AROMA_netmat-full_edges-finger_weighted-False_pars-parsTotalEnd	nonuisance	AROMA	full	finger	FALSE	parsTotalEnd	-0.12214	-0.302441	0.0525474	4.02898	3.67254	4.36951	-0.133836	-0.336709	0.0998228	1000	233
model-predictors_denoise-AROMA-GSR_netmat-full_edges-finger_weighted-False_pars-parsTotalStart	predictors	AROMA-GSR	full	finger	FALSE	parsTotalStart	-0.123458	-0.383485	0.0752366	2.45741	2.22403	2.69675	-0.0011348	-0.181315	0.174745	1000	233
model-predictors_denoise-AROMA-GSR_netmat-partial_edges-both_weighted-False_pars-parsTotalEnd	predictors	AROMA-GSR	partial	both	FALSE	parsTotalEnd	-0.123689	-0.320564	0.0555394	4.00161	3.67465	4.35419	0.0957279	-0.0728921	0.255429	1000	174.315
model-predictors_denoise-AROMA_netmat-partial_edges-neg_weighted-True_pars-parsTotalStart	predictors	AROMA	partial	neg	TRUE	parsTotalStart	-0.12414	-0.383286	0.034357	2.43676	2.25429	2.64264	-0.0140344	-0.176337	0.145283	1000	0.499975
model-predictors_denoise-AROMA_netmat-full_edges-pos_weighted-True_pars-BaselineAsNuisance	predictors	AROMA	full	pos	TRUE	BaselineAsNuisance	-0.124369	-0.3815	0.092343	3.69153	3.32801	4.11029	0.235651	0.102191	0.355535	1000	0.419206
model-residualized_denoise-AROMA-GSR_netmat-partial_edges-neg_weighted-True_pars-parsTotalStart	residualized	AROMA-GSR	partial	neg	TRUE	parsTotalStart	-0.124547	-0.347903	0.0563008	2.43738	2.21693	2.68151	0.0184634	-0.160555	0.194437	1000	0.501492
model-nonuisance_denoise-AROMA-GSR_netmat-partial_edges-finger_weighted-True_pars-parsTotalEnd	nonuisance	AROMA-GSR	partial	finger	TRUE	parsTotalEnd	-0.124617	-0.347358	0.0586567	3.99881	3.67254	4.33397	-0.115259	-0.314226	0.0988377	1000	0.00669732
model-predictors_denoise-AROMA-GSR_netmat-partial_edges-pos_weighted-False_pars-parsTotalEnd	predictors	AROMA-GSR	partial	pos	FALSE	parsTotalEnd	-0.124696	-0.322783	0.0454798	4.01719	3.69962	4.3632	0.132131	-0.030891	0.28869	1000	85.1852
model-predictors_denoise-AROMA_netmat-full_edges-finger_weighted-False_pars-parsTotalStart	predictors	AROMA	full	finger	FALSE	parsTotalStart	-0.126371	-0.379621	0.0644695	2.46384	2.2372	2.69722	-0.0039828	-0.181679	0.175032	1000	233
model-nonuisance_denoise-AROMA-GSR_netmat-full_edges-finger_weighted-True_pars-parsTotalEnd	nonuisance	AROMA-GSR	full	finger	TRUE	parsTotalEnd	-0.128061	-0.333672	0.0522182	4.00135	3.66807	4.33392	-0.130284	-0.33029	0.0838104	1000	0.0623638
model-nonuisance_denoise-AROMA_netmat-partial_edges-finger_weighted-True_pars-parsTotalEnd	nonuisance	AROMA	partial	finger	TRUE	parsTotalEnd	-0.12827	-0.326684	0.0497051	3.99094	3.66286	4.33216	-0.172214	-0.391358	0.045692	1000	0.00684089
model-predictors_denoise-AROMA-GSR_netmat-partial_edges-both_weighted-True_pars-parsTotalStart	predictors	AROMA-GSR	partial	both	TRUE	parsTotalStart	-0.130766	-0.340899	0.0418392	2.45978	2.25457	2.67819	-0.019977	-0.183559	0.160287	1000	0.5
model-nonuisance_denoise-AROMA_netmat-partial_edges-both_weighted-True_pars-parsDelta	nonuisance	AROMA	partial	both	TRUE	parsDelta	-0.131134	-0.272106	-0.0041594	3.70162	3.45354	3.96573	-0.122845	-0.346994	0.0645089	1000	0.5
model-nonuisance_denoise-AROMA-GSR_netmat-partial_edges-both_weighted-True_pars-parsDelta	nonuisance	AROMA-GSR	partial	both	TRUE	parsDelta	-0.131543	-0.276938	-0.0010179	3.69489	3.44108	3.97096	-0.129902	-0.344077	0.0603955	1000	0.5
model-residualized_denoise-AROMA-GSR_netmat-partial_edges-pos_weighted-False_pars-parsTotalEnd	residualized	AROMA-GSR	partial	pos	FALSE	parsTotalEnd	-0.133638	-0.354044	0.0542158	3.92822	3.59105	4.30309	0.137256	-0.0340144	0.291249	1000	85.1852
model-residualized_denoise-AROMA-GSR_netmat-full_edges-both_weighted-False_pars-BaselineAsNuisance	residualized	AROMA-GSR	full	both	FALSE	BaselineAsNuisance	-0.134209	-0.410272	0.1145	3.84387	3.37612	4.32189	0.237399	0.0550616	0.402736	1000	201.111
model-predictors_denoise-AROMA_netmat-partial_edges-finger_weighted-False_pars-parsTotalStart	predictors	AROMA	partial	finger	FALSE	parsTotalStart	-0.134373	-0.502776	0.0738079	2.4848	2.23826	2.75647	-0.0143422	-0.191675	0.163281	1000	233
model-nonuisance_denoise-AROMA-GSR_netmat-full_edges-pos_weighted-True_pars-parsTotalStart	nonuisance	AROMA-GSR	full	pos	TRUE	parsTotalStart	-0.135495	-0.477939	0.008075	2.49104	2.31943	2.69649	0.132797	-0.0061748	0.268328	1000	0.484547
model-predictors_denoise-AROMA_netmat-full_edges-finger_weighted-True_pars-parsTotalStart	predictors	AROMA	full	finger	TRUE	parsTotalStart	-0.136133	-0.427878	0.0645799	2.46497	2.23871	2.73618	-0.0224496	-0.218051	0.151587	1000	0.0597735
model-residualized_denoise-AROMA-GSR_netmat-partial_edges-both_weighted-True_pars-parsTotalStart	residualized	AROMA-GSR	partial	both	TRUE	parsTotalStart	-0.137193	-0.380091	0.0662506	2.46695	2.22612	2.74062	-0.0169048	-0.195018	0.162846	1000	0.5
model-nonuisance_denoise-AROMA_netmat-partial_edges-pos_weighted-True_pars-parsDelta	nonuisance	AROMA	partial	pos	TRUE	parsDelta	-0.137554	-0.277391	-0.0197042	3.71123	3.47181	3.95658	-0.131567	-0.331876	0.0507957	1000	0.499764
model-predictors_denoise-AROMA-GSR_netmat-partial_edges-pos_weighted-True_pars-parsTotalStart	predictors	AROMA-GSR	partial	pos	TRUE	parsTotalStart	-0.138298	-0.355599	0.0192605	2.46976	2.28106	2.68385	-0.0291591	-0.191247	0.130375	1000	0.498508
model-predictors_denoise-AROMA-GSR_netmat-full_edges-neg_weighted-False_pars-parsTotalEnd	predictors	AROMA-GSR	full	neg	FALSE	parsTotalEnd	-0.13856	-0.379591	0.0561121	3.88065	3.50835	4.28372	0.226712	0.0670295	0.363456	1000	81.2037
model-residualized_denoise-AROMA_netmat-full_edges-finger_weighted-False_pars-BaselineAsNuisance	residualized	AROMA	full	finger	FALSE	BaselineAsNuisance	-0.139052	-0.553338	0.230693	3.92816	3.33122	4.52579	0.322895	0.12461	0.496468	1000	233
model-nonuisance_denoise-AROMA-GSR_netmat-partial_edges-both_weighted-True_pars-parsTotalEnd	nonuisance	AROMA-GSR	partial	both	TRUE	parsTotalEnd	-0.139136	-0.302244	-0.0036699	4.00158	3.75412	4.27686	-0.209305	-0.414399	-0.0089619	1000	0.5
model-nonuisance_denoise-AROMA_netmat-partial_edges-both_weighted-True_pars-parsTotalEnd	nonuisance	AROMA	partial	both	TRUE	parsTotalEnd	-0.139271	-0.298678	0.00546135	4.00015	3.72738	4.27734	-0.207882	-0.408286	0.0178749	1000	0.5
model-residualized_denoise-AROMA-GSR_netmat-full_edges-finger_weighted-False_pars-parsTotalStart	residualized	AROMA-GSR	full	finger	FALSE	parsTotalStart	-0.139511	-0.464752	0.126241	2.47041	2.19313	2.76822	0.00544985	-0.201537	0.225995	1000	233
model-nonuisance_denoise-AROMA-GSR_netmat-partial_edges-pos_weighted-True_pars-parsDelta	nonuisance	AROMA-GSR	partial	pos	TRUE	parsDelta	-0.140535	-0.279451	-0.0241671	3.71335	3.48603	3.96598	-0.140861	-0.353761	0.0481837	1000	0.500607
model-predictors_denoise-AROMA_netmat-partial_edges-finger_weighted-True_pars-parsTotalStart	predictors	AROMA	partial	finger	TRUE	parsTotalStart	-0.142419	-0.399086	0.0675503	2.46471	2.22146	2.70996	-0.036415	-0.218976	0.153298	1000	0.00684089
model-predictors_denoise-AROMA-GSR_netmat-partial_edges-neg_weighted-False_pars-parsTotalStart	predictors	AROMA-GSR	partial	neg	FALSE	parsTotalStart	-0.142842	-0.360898	0.0241367	2.51961	2.32289	2.73695	0.0360959	-0.125992	0.197111	1000	115.407
model-residualized_denoise-AROMA-GSR_netmat-partial_edges-neg_weighted-False_pars-parsTotalStart	residualized	AROMA-GSR	partial	neg	FALSE	parsTotalStart	-0.14366	-0.36929	0.0499764	2.50719	2.28292	2.75088	0.0564597	-0.123218	0.233495	1000	115.407
model-residualized_denoise-AROMA_netmat-partial_edges-both_weighted-False_pars-parsTotalEnd	residualized	AROMA	partial	both	FALSE	parsTotalEnd	-0.144981	-0.358968	0.0580472	4.00379	3.62007	4.3789	0.0925672	-0.0750021	0.261792	1000	177.333
model-residualized_denoise-AROMA_netmat-partial_edges-both_weighted-True_pars-parsTotalStart	residualized	AROMA	partial	both	TRUE	parsTotalStart	-0.145704	-0.467744	0.145428	2.47299	2.1438	2.77819	-0.0204647	-0.239163	0.19978	1000	0.5
model-residualized_denoise-AROMA_netmat-partial_edges-neg_weighted-True_pars-parsTotalStart	residualized	AROMA	partial	neg	TRUE	parsTotalStart	-0.146707	-0.414252	0.0434719	2.45755	2.24439	2.69404	0.00171577	-0.173773	0.183128	1000	0.499975
model-nonuisance_denoise-AROMA_netmat-partial_edges-pos_weighted-True_pars-parsTotalEnd	nonuisance	AROMA	partial	pos	TRUE	parsTotalEnd	-0.14857	-0.288181	-0.0081002	4.00662	3.74539	4.26165	-0.223464	-0.416664	-0.0097307	1000	0.500829
model-predictors_denoise-AROMA-GSR_netmat-partial_edges-neg_weighted-False_pars-parsTotalEnd	predictors	AROMA-GSR	partial	neg	FALSE	parsTotalEnd	-0.148782	-0.341784	0.0200105	4.02809	3.70487	4.37671	0.0682304	-0.09514	0.226898	1000	89.1296
model-residualized_denoise-AROMA-GSR_netmat-partial_edges-pos_weighted-True_pars-parsTotalStart	residualized	AROMA-GSR	partial	pos	TRUE	parsTotalStart	-0.150613	-0.38058	0.0342483	2.48704	2.27166	2.72816	-0.0231384	-0.205241	0.152287	1000	0.498508
model-residualized_denoise-AROMA_netmat-partial_edges-pos_weighted-True_pars-parsTotalStart	residualized	AROMA	partial	pos	TRUE	parsTotalStart	-0.15192	-0.423989	0.052704	2.48379	2.25252	2.72574	0.00188671	-0.191644	0.187816	1000	0.500025
model-residualized_denoise-AROMA_netmat-full_edges-both_weighted-True_pars-parsDelta	residualized	AROMA	full	both	TRUE	parsDelta	-0.153848	-0.575085	0.199783	3.70674	3.11624	4.28889	0.153213	-0.0699811	0.360615	1000	0.5
model-nonuisance_denoise-AROMA-GSR_netmat-full_edges-pos_weighted-False_pars-parsTotalEnd	nonuisance	AROMA-GSR	full	pos	FALSE	parsTotalEnd	-0.155131	-0.331991	0.0054278	3.91164	3.57952	4.25178	0.0696269	-0.131554	0.250473	1000	120.278
model-nonuisance_denoise-AROMA-GSR_netmat-full_edges-neg_weighted-True_pars-parsTotalStart	nonuisance	AROMA-GSR	full	neg	TRUE	parsTotalStart	-0.15521	-0.688598	0.00039141	2.48866	2.31242	2.70911	0.0897643	-0.0662375	0.240222	1000	0.515453
model-predictors_denoise-AROMA_netmat-partial_edges-both_weighted-False_pars-parsTotalEnd	predictors	AROMA	partial	both	FALSE	parsTotalEnd	-0.159585	-0.361118	0.0130712	4.06028	3.72481	4.3842	0.0688014	-0.0949414	0.227215	1000	177.333
model-residualized_denoise-AROMA_netmat-full_edges-finger_weighted-True_pars-parsTotalStart	residualized	AROMA	full	finger	TRUE	parsTotalStart	-0.159592	-0.622769	0.205514	2.50407	2.13475	2.89735	0.00179561	-0.211754	0.218711	1000	0.0597735
model-predictors_denoise-AROMA_netmat-full_edges-neg_weighted-True_pars-parsDelta	predictors	AROMA	full	neg	TRUE	parsDelta	-0.160796	-0.368976	0.0197735	3.79756	3.45441	4.171	0.147798	0.00868349	0.266329	1000	0.557056
model-residualized_denoise-AROMA_netmat-full_edges-finger_weighted-False_pars-parsDelta	residualized	AROMA	full	finger	FALSE	parsDelta	-0.160851	-0.592783	0.225302	3.67649	3.04139	4.25875	0.126463	-0.0867519	0.337383	1000	233
model-nonuisance_denoise-AROMA-GSR_netmat-partial_edges-both_weighted-False_pars-parsTotalEnd	nonuisance	AROMA-GSR	partial	both	FALSE	parsTotalEnd	-0.160961	-0.322343	-0.0135712	4.05806	3.78875	4.34074	-0.142864	-0.344808	0.0764488	1000	216.519
model-nonuisance_denoise-AROMA-GSR_netmat-partial_edges-pos_weighted-True_pars-parsTotalEnd	nonuisance	AROMA-GSR	partial	pos	TRUE	parsTotalEnd	-0.161079	-0.317607	-0.0295835	4.03558	3.78554	4.28437	-0.243742	-0.433669	-0.0347722	1000	0.49919
model-residualized_denoise-AROMA-GSR_netmat-partial_edges-neg_weighted-False_pars-parsTotalEnd	residualized	AROMA-GSR	partial	neg	FALSE	parsTotalEnd	-0.161911	-0.380879	0.0376969	4.06553	3.69023	4.44961	0.106628	-0.0630699	0.271565	1000	89.1296
model-residualized_denoise-AROMA-GSR_netmat-partial_edges-finger_weighted-True_pars-parsTotalEnd	residualized	AROMA-GSR	partial	finger	TRUE	parsTotalEnd	-0.165334	-1.07107	0.607553	3.95585	2.99248	5.00087	0.182163	-0.0447353	0.396448	1000	0.00669732
model-predictors_denoise-AROMA-GSR_netmat-full_edges-both_weighted-True_pars-parsDelta	predictors	AROMA-GSR	full	both	TRUE	parsDelta	-0.166343	-0.38305	0.0187244	3.73513	3.3709	4.08828	0.111897	-0.0697658	0.271154	1000	0.5
model-nonuisance_denoise-AROMA-GSR_netmat-partial_edges-neg_weighted-False_pars-parsTotalStart	nonuisance	AROMA-GSR	partial	neg	FALSE	parsTotalStart	-0.16647	-0.568102	-0.0474278	2.51284	2.3568	2.69438	-0.0920256	-0.24747	0.0798777	1000	127.296
model-nonuisance_denoise-AROMA_netmat-partial_edges-both_weighted-False_pars-parsTotalStart	nonuisance	AROMA	partial	both	FALSE	parsTotalStart	-0.170726	-0.556229	-0.0446502	2.55723	2.40204	2.75117	-0.129243	-0.295139	0.0494195	1000	231.667
model-residualized_denoise-AROMA_netmat-partial_edges-finger_weighted-True_pars-BaselineAsNuisance	residualized	AROMA	partial	finger	TRUE	BaselineAsNuisance	-0.171319	-1.47133	0.933205	3.70303	2.46712	4.99594	0.242167	0.00958312	0.471575	1000	0.00684089
model-nonuisance_denoise-AROMA_netmat-full_edges-both_weighted-True_pars-parsTotalEnd	nonuisance	AROMA	full	both	TRUE	parsTotalEnd	-0.1717	-0.369531	0.0110301	4.07726	3.73305	4.41964	0.036711	-0.158009	0.23206	1000	0.5
model-predictors_denoise-AROMA_netmat-full_edges-pos_weighted-True_pars-parsTotalEnd	predictors	AROMA	full	pos	TRUE	parsTotalEnd	-0.172294	-0.422968	0.0498726	3.81744	3.45269	4.20091	0.161399	0.0264459	0.292989	1000	0.406428
model-residualized_denoise-AROMA-GSR_netmat-full_edges-finger_weighted-True_pars-parsTotalStart	residualized	AROMA-GSR	full	finger	TRUE	parsTotalStart	-0.17388	-0.65458	0.200544	2.51086	2.12029	2.90436	0.0312767	-0.172141	0.255474	1000	0.0623638
model-nonuisance_denoise-AROMA-GSR_netmat-partial_edges-neg_weighted-False_pars-parsTotalEnd	nonuisance	AROMA-GSR	partial	neg	FALSE	parsTotalEnd	-0.174304	-0.336505	-0.0418737	4.11917	3.85473	4.39564	-0.12678	-0.330899	0.0735222	1000	115.167
model-predictors_denoise-AROMA-GSR_netmat-full_edges-both_weighted-True_pars-parsTotalStart	predictors	AROMA-GSR	full	both	TRUE	parsTotalStart	-0.177602	-0.446153	0.0151903	2.56057	2.33099	2.80551	0.0576052	-0.114244	0.222821	1000	0.5
model-predictors_denoise-AROMA-GSR_netmat-full_edges-pos_weighted-True_pars-parsDelta	predictors	AROMA-GSR	full	pos	TRUE	parsDelta	-0.178728	-0.416125	0.00643519	3.94141	3.59231	4.33987	0.141387	-0.0203683	0.277495	1000	0.511342
model-residualized_denoise-AROMA-GSR_netmat-partial_edges-finger_weighted-False_pars-BaselineAsNuisance	residualized	AROMA-GSR	partial	finger	FALSE	BaselineAsNuisance	-0.180529	-0.514306	0.137303	3.7548	3.242	4.25307	0.334939	0.165758	0.489453	1000	233
model-residualized_denoise-AROMA-GSR_netmat-full_edges-neg_weighted-False_pars-parsTotalEnd	residualized	AROMA-GSR	full	neg	FALSE	parsTotalEnd	-0.180779	-0.484437	0.0894009	4.10421	3.65507	4.58591	0.213656	0.0346011	0.37384	1000	81.2037
model-nonuisance_denoise-AROMA_netmat-full_edges-both_weighted-False_pars-parsTotalEnd	nonuisance	AROMA	full	both	FALSE	parsTotalEnd	-0.182702	-0.400333	0.0040699	3.95023	3.59061	4.32483	0.0668683	-0.14882	0.269215	1000	134.185
model-nonuisance_denoise-AROMA_netmat-partial_edges-pos_weighted-False_pars-parsDelta	nonuisance	AROMA	partial	pos	FALSE	parsDelta	-0.184366	-0.320598	-0.0654306	3.71524	3.46171	3.95489	-0.111055	-0.306767	0.0826937	1000	106.241
model-nonuisance_denoise-AROMA_netmat-full_edges-pos_weighted-True_pars-parsTotalStart	nonuisance	AROMA	full	pos	TRUE	parsTotalStart	-0.186294	-0.378294	-0.0346933	2.59434	2.41646	2.78907	0.0265273	-0.0820418	0.132439	1000	0.45677
model-predictors_denoise-AROMA-GSR_netmat-full_edges-neg_weighted-True_pars-BaselineAsNuisance	predictors	AROMA-GSR	full	neg	TRUE	BaselineAsNuisance	-0.188391	-0.414953	0.0123332	3.97604	3.60469	4.36969	0.226982	0.0754491	0.355788	1000	0.485388
model-residualized_denoise-AROMA-GSR_netmat-full_edges-both_weighted-True_pars-parsTotalStart	residualized	AROMA-GSR	full	both	TRUE	parsTotalStart	-0.190569	-0.510514	0.0953326	2.55501	2.23847	2.87493	0.107469	-0.101808	0.302762	1000	0.5
model-residualized_denoise-AROMA_netmat-partial_edges-both_weighted-False_pars-parsTotalStart	residualized	AROMA	partial	both	FALSE	parsTotalStart	-0.191252	-0.490693	0.0148211	2.52082	2.28613	2.77605	-0.0276464	-0.208929	0.155848	1000	223.815
model-nonuisance_denoise-AROMA_netmat-partial_edges-both_weighted-False_pars-parsTotalEnd	nonuisance	AROMA	partial	both	FALSE	parsTotalEnd	-0.192482	-0.354438	-0.0553248	4.13989	3.87748	4.41382	-0.197959	-0.39847	0.0113531	1000	216.63
model-nonuisance_denoise-AROMA-GSR_netmat-full_edges-pos_weighted-True_pars-parsTotalEnd	nonuisance	AROMA-GSR	full	pos	TRUE	parsTotalEnd	-0.194187	-0.373075	-0.0423624	4.05447	3.75875	4.36473	0.0401488	-0.142342	0.204169	1000	0.489987
model-nonuisance_denoise-AROMA_netmat-full_edges-neg_weighted-True_pars-parsDelta	nonuisance	AROMA	full	neg	TRUE	parsDelta	-0.200269	-0.381229	-0.0356189	3.76655	3.48615	4.0607	0.0553928	-0.0786353	0.179137	1000	0.542456
model-nonuisance_denoise-AROMA_netmat-full_edges-neg_weighted-True_pars-parsTotalStart	nonuisance	AROMA	full	neg	TRUE	parsTotalStart	-0.204212	-0.630249	-0.0272888	2.52128	2.34344	2.76653	0.0955628	-0.0053991	0.193296	1000	0.54323
model-predictors_denoise-AROMA_netmat-partial_edges-both_weighted-False_pars-parsTotalStart	predictors	AROMA	partial	both	FALSE	parsTotalStart	-0.204309	-0.482327	-0.018122	2.54076	2.3252	2.76487	-0.0583252	-0.230884	0.115097	1000	223.815
model-predictors_denoise-AROMA_netmat-full_edges-both_weighted-True_pars-parsDelta	predictors	AROMA	full	both	TRUE	parsDelta	-0.205756	-0.498592	0.0103122	3.78978	3.41004	4.20698	0.11636	-0.0700183	0.300554	1000	0.5
model-predictors_denoise-AROMA-GSR_netmat-full_edges-neg_weighted-True_pars-parsTotalEnd	predictors	AROMA-GSR	full	neg	TRUE	parsTotalEnd	-0.213174	-0.440348	-0.0021176	4.09278	3.73235	4.4809	0.169451	0.0187381	0.311655	1000	0.484453
model-residualized_denoise-AROMA-GSR_netmat-full_edges-pos_weighted-True_pars-parsDelta	residualized	AROMA-GSR	full	pos	TRUE	parsDelta	-0.213233	-0.4833	0.00406111	3.89655	3.4864	4.31437	0.0910693	-0.108118	0.267365	1000	0.511342
model-residualized_denoise-AROMA_netmat-partial_edges-pos_weighted-False_pars-parsDelta	residualized	AROMA	partial	pos	FALSE	parsDelta	-0.215564	-0.442603	-0.0409366	3.86032	3.54585	4.21989	-0.0194087	-0.205084	0.160829	1000	101
model-residualized_denoise-AROMA_netmat-full_edges-both_weighted-False_pars-parsTotalEnd	residualized	AROMA	full	both	FALSE	parsTotalEnd	-0.216436	-0.658434	0.154585	4.01044	3.34749	4.65535	0.175716	-0.0443174	0.36691	1000	120.13
model-residualized_denoise-AROMA_netmat-partial_edges-finger_weighted-True_pars-parsTotalEnd	residualized	AROMA	partial	finger	TRUE	parsTotalEnd	-0.216561	-1.53005	0.803839	3.74839	2.66418	5.00838	0.174419	-0.0751787	0.380319	1000	0.00684089
model-nonuisance_denoise-AROMA_netmat-full_edges-neg_weighted-False_pars-parsTotalEnd	nonuisance	AROMA	full	neg	FALSE	parsTotalEnd	-0.216642	-0.430753	-0.011726	4.21233	3.85324	4.55269	0.114921	-0.0256652	0.25322	1000	106.944
model-predictors_denoise-AROMA_netmat-full_edges-neg_weighted-False_pars-parsTotalStart	predictors	AROMA	full	neg	FALSE	parsTotalStart	-0.218428	-0.50942	0.0230132	2.48086	2.23256	2.754	0.17726	0.0370978	0.301049	1000	102.574
model-residualized_denoise-AROMA-GSR_netmat-partial_edges-both_weighted-False_pars-parsTotalStart	residualized	AROMA-GSR	partial	both	FALSE	parsTotalStart	-0.222642	-0.464232	-0.0220663	2.57774	2.32714	2.82048	-0.0743659	-0.248296	0.109196	1000	221.333
model-predictors_denoise-AROMA_netmat-full_edges-neg_weighted-False_pars-parsDelta	predictors	AROMA	full	neg	FALSE	parsDelta	-0.225937	-0.456407	-0.0272074	3.81572	3.47085	4.18894	0.192409	0.0663409	0.320108	1000	109.222
model-predictors_denoise-AROMA-GSR_netmat-partial_edges-both_weighted-False_pars-parsTotalStart	predictors	AROMA-GSR	partial	both	FALSE	parsTotalStart	-0.227916	-0.492043	-0.0510028	2.60082	2.38961	2.8113	-0.081362	-0.242325	0.094738	1000	221.333
model-nonuisance_denoise-AROMA-GSR_netmat-partial_edges-pos_weighted-False_pars-parsTotalEnd	nonuisance	AROMA-GSR	partial	pos	FALSE	parsTotalEnd	-0.228578	-0.377471	-0.0874656	4.13815	3.86635	4.41096	-0.192134	-0.384457	0.0245258	1000	101.352
model-predictors_denoise-AROMA_netmat-full_edges-both_weighted-False_pars-parsTotalEnd	predictors	AROMA	full	both	FALSE	parsTotalEnd	-0.232453	-0.472618	-0.0248101	4.12133	3.73967	4.51704	0.129301	-0.0315462	0.284351	1000	120.13
model-nonuisance_denoise-AROMA-GSR_netmat-partial_edges-both_weighted-False_pars-parsTotalStart	nonuisance	AROMA-GSR	partial	both	FALSE	parsTotalStart	-0.234441	-0.719846	-0.101055	2.6157	2.46237	2.85412	-0.218016	-0.375885	-0.0468961	1000	231.889
model-predictors_denoise-AROMA_netmat-partial_edges-pos_weighted-False_pars-parsDelta	predictors	AROMA	partial	pos	FALSE	parsDelta	-0.238455	-0.468358	-0.0843562	3.92452	3.63057	4.23815	-0.0603899	-0.234735	0.108024	1000	101
model-nonuisance_denoise-AROMA-GSR_netmat-full_edges-both_weighted-False_pars-parsTotalStart	nonuisance	AROMA-GSR	full	both	FALSE	parsTotalStart	-0.238507	-0.672649	-0.0862973	2.61401	2.42618	2.84249	-0.0369537	-0.208217	0.131658	1000	199.185
model-nonuisance_denoise-AROMA_netmat-full_edges-both_weighted-True_pars-parsDelta	nonuisance	AROMA	full	both	TRUE	parsDelta	-0.240065	-0.432577	-0.0758123	3.91904	3.60902	4.24328	0.00819696	-0.185003	0.183322	1000	0.5
model-residualized_denoise-AROMA_netmat-partial_edges-finger_weighted-True_pars-parsTotalStart	residualized	AROMA	partial	finger	TRUE	parsTotalStart	-0.240087	-1.55745	0.84729	2.51798	1.79542	3.34125	-0.085332	-0.327146	0.167253	1000	0.00684089
model-nonuisance_denoise-AROMA_netmat-full_edges-neg_weighted-True_pars-parsTotalEnd	nonuisance	AROMA	full	neg	TRUE	parsTotalEnd	-0.240842	-0.443107	-0.0604683	4.33079	4.0136	4.64645	0.0220284	-0.113047	0.151572	1000	0.571955
model-predictors_denoise-AROMA-GSR_netmat-full_edges-pos_weighted-True_pars-parsTotalStart	predictors	AROMA-GSR	full	pos	TRUE	parsTotalStart	-0.241179	-0.515031	-0.0449043	2.64666	2.41844	2.90245	0.0845979	-0.0666939	0.234308	1000	0.501304
model-nonuisance_denoise-AROMA-GSR_netmat-full_edges-neg_weighted-True_pars-parsTotalEnd	nonuisance	AROMA-GSR	full	neg	TRUE	parsTotalEnd	-0.241834	-0.439546	-0.0716965	4.2561	3.94932	4.58278	0.0206735	-0.158792	0.184969	1000	0.510013
model-nonuisance_denoise-AROMA-GSR_netmat-full_edges-pos_weighted-False_pars-parsTotalStart	nonuisance	AROMA-GSR	full	pos	FALSE	parsTotalStart	-0.245657	-0.522612	-0.0838649	2.71155	2.51639	2.93249	0.0239143	-0.141377	0.189302	1000	107.074
model-predictors_denoise-AROMA_netmat-full_edges-neg_weighted-False_pars-parsTotalEnd	predictors	AROMA	full	neg	FALSE	parsTotalEnd	-0.248597	-0.476225	-0.0280427	4.26105	3.86637	4.63104	0.201991	0.0675911	0.325351	1000	102.778
model-nonuisance_denoise-AROMA-GSR_netmat-full_edges-both_weighted-True_pars-parsDelta	nonuisance	AROMA-GSR	full	both	TRUE	parsDelta	-0.252671	-0.452806	-0.095131	3.97695	3.64928	4.30885	-0.0594052	-0.235153	0.121935	1000	0.5
model-residualized_denoise-AROMA_netmat-full_edges-finger_weighted-False_pars-parsTotalStart	residualized	AROMA	full	finger	FALSE	parsTotalStart	-0.254572	-0.708527	0.118441	2.59025	2.1895	3.00089	-0.0072484	-0.235324	0.218606	1000	233
model-predictors_denoise-AROMA_netmat-full_edges-pos_weighted-True_pars-parsTotalStart	predictors	AROMA	full	pos	TRUE	parsTotalStart	-0.256315	-0.53833	-0.047152	2.70224	2.46899	2.9642	0.0149022	-0.128773	0.139557	1000	0.455505
model-nonuisance_denoise-AROMA_netmat-partial_edges-pos_weighted-False_pars-parsTotalStart	nonuisance	AROMA	partial	pos	FALSE	parsTotalStart	-0.256727	-0.666152	-0.144342	2.67944	2.5435	2.86631	-0.218515	-0.378144	-0.0618956	1000	110.63
model-residualized_denoise-AROMA_netmat-full_edges-both_weighted-False_pars-BaselineAsNuisance	residualized	AROMA	full	both	FALSE	BaselineAsNuisance	-0.263909	-0.655341	0.107931	4.07802	3.4177	4.69791	0.250656	0.0508699	0.439938	1000	129.148
model-residualized_denoise-AROMA_netmat-partial_edges-pos_weighted-False_pars-parsTotalEnd	residualized	AROMA	partial	pos	FALSE	parsTotalEnd	-0.265968	-0.484619	-0.0807593	4.23991	3.91764	4.61857	0.0269596	-0.143975	0.187784	1000	83.3704
model-nonuisance_denoise-AROMA-GSR_netmat-full_edges-both_weighted-False_pars-parsTotalEnd	nonuisance	AROMA-GSR	full	both	FALSE	parsTotalEnd	-0.266619	-0.433868	-0.110642	4.1191	3.80821	4.4332	-0.11124	-0.294986	0.0786325	1000	210.222
model-predictors_denoise-AROMA_netmat-full_edges-both_weighted-False_pars-BaselineAsNuisance	predictors	AROMA	full	both	FALSE	BaselineAsNuisance	-0.270897	-0.51696	-0.0400714	4.04099	3.61982	4.47647	0.180124	0.0138492	0.344736	1000	129.148
model-residualized_denoise-AROMA-GSR_netmat-full_edges-both_weighted-True_pars-parsDelta	residualized	AROMA-GSR	full	both	TRUE	parsDelta	-0.271157	-0.541006	-0.0357435	3.96919	3.55364	4.40989	0.0884607	-0.105713	0.272683	1000	0.5
model-nonuisance_denoise-AROMA_netmat-full_edges-pos_weighted-True_pars-parsTotalEnd	nonuisance	AROMA	full	pos	TRUE	parsTotalEnd	-0.27551	-0.473769	-0.0890153	4.06821	3.75085	4.36505	-0.0858388	-0.219042	0.0402294	1000	0.428045
model-predictors_denoise-AROMA_netmat-full_edges-pos_weighted-True_pars-parsDelta	predictors	AROMA	full	pos	TRUE	parsDelta	-0.276088	-0.569207	-0.0498789	3.77315	3.39937	4.16919	0.0576158	-0.0869831	0.184716	1000	0.442943
model-residualized_denoise-AROMA_netmat-full_edges-finger_weighted-False_pars-parsTotalEnd	residualized	AROMA	full	finger	FALSE	parsTotalEnd	-0.282967	-0.723065	0.104109	4.2822	3.67146	4.9241	0.247817	0.0438118	0.443261	1000	233
model-nonuisance_denoise-AROMA_netmat-full_edges-pos_weighted-True_pars-parsDelta	nonuisance	AROMA	full	pos	TRUE	parsDelta	-0.282989	-0.499771	-0.0965215	3.8947	3.58567	4.20601	-0.038886	-0.175536	0.0956097	1000	0.457544
model-predictors_denoise-AROMA_netmat-full_edges-neg_weighted-True_pars-parsTotalStart	predictors	AROMA	full	neg	TRUE	parsTotalStart	-0.28815	-0.856982	-0.0386382	2.58412	2.33399	2.89757	0.0655477	-0.0687783	0.190432	1000	0.544495
model-predictors_denoise-AROMA_netmat-partial_edges-pos_weighted-False_pars-parsTotalEnd	predictors	AROMA	partial	pos	FALSE	parsTotalEnd	-0.289448	-0.493581	-0.115771	4.36096	4.04364	4.70578	0.00429138	-0.155514	0.167531	1000	83.3704
model-residualized_denoise-AROMA_netmat-partial_edges-finger_weighted-True_pars-parsDelta	residualized	AROMA	partial	finger	TRUE	parsDelta	-0.290624	-1.95713	1.08616	3.73391	2.46353	5.10828	0.0256343	-0.221565	0.275598	1000	0.00684089
model-nonuisance_denoise-AROMA_netmat-full_edges-neg_weighted-False_pars-parsDelta	nonuisance	AROMA	full	neg	FALSE	parsDelta	-0.299673	-0.497442	-0.123907	3.74249	3.43207	4.06633	0.0982331	-0.0386486	0.226306	1000	93.963
model-residualized_denoise-AROMA_netmat-full_edges-both_weighted-True_pars-parsTotalEnd	residualized	AROMA	full	both	TRUE	parsTotalEnd	-0.300155	-0.675075	0.066327	4.28994	3.69252	4.95115	0.255456	0.0615812	0.437673	1000	0.5
model-predictors_denoise-AROMA-GSR_netmat-full_edges-neg_weighted-True_pars-parsTotalStart	predictors	AROMA-GSR	full	neg	TRUE	parsTotalStart	-0.302073	-0.614005	-0.0821589	2.66727	2.42693	2.93444	0.00030091	-0.164483	0.164556	1000	0.498696
model-nonuisance_denoise-AROMA_netmat-full_edges-pos_weighted-False_pars-parsTotalStart	nonuisance	AROMA	full	pos	FALSE	parsTotalStart	-0.316098	-0.546162	-0.139517	2.79635	2.57993	3.02274	0.0719494	-0.0439473	0.178373	1000	47.6111
model-nonuisance_denoise-AROMA-GSR_netmat-partial_edges-pos_weighted-False_pars-parsTotalStart	nonuisance	AROMA-GSR	partial	pos	FALSE	parsTotalStart	-0.318901	-0.815353	-0.191283	2.70533	2.5561	2.93065	-0.275246	-0.425041	-0.109634	1000	104.593
model-residualized_denoise-AROMA-GSR_netmat-partial_edges-pos_weighted-False_pars-parsTotalStart	residualized	AROMA-GSR	partial	pos	FALSE	parsTotalStart	-0.327943	-0.57051	-0.131872	2.72067	2.49333	2.96562	-0.16629	-0.340107	0.023861	1000	105.926
model-residualized_denoise-AROMA_netmat-partial_edges-finger_weighted-False_pars-parsDelta	residualized	AROMA	partial	finger	FALSE	parsDelta	-0.329049	-0.902616	0.191484	3.96349	3.25599	4.71001	0.0908993	-0.143981	0.316105	1000	233
model-predictors_denoise-AROMA-GSR_netmat-partial_edges-pos_weighted-False_pars-parsTotalStart	predictors	AROMA-GSR	partial	pos	FALSE	parsTotalStart	-0.329541	-0.532229	-0.16607	2.73392	2.53485	2.94637	-0.154345	-0.320816	0.0189168	1000	105.926
model-predictors_denoise-AROMA-GSR_netmat-full_edges-pos_weighted-False_pars-parsTotalStart	predictors	AROMA-GSR	full	pos	FALSE	parsTotalStart	-0.330259	-0.619216	-0.118801	2.77889	2.53457	3.0519	0.0201791	-0.142557	0.192413	1000	99.6667
model-nonuisance_denoise-AROMA-GSR_netmat-full_edges-neg_weighted-False_pars-parsTotalStart	nonuisance	AROMA-GSR	full	neg	FALSE	parsTotalStart	-0.33229	-0.797526	-0.173162	2.66355	2.48409	2.89678	-0.0894875	-0.241153	0.0728106	1000	92.1111
model-residualized_denoise-AROMA_netmat-partial_edges-pos_weighted-False_pars-parsTotalStart	residualized	AROMA	partial	pos	FALSE	parsTotalStart	-0.336358	-0.558334	-0.139768	2.72294	2.50726	2.97176	-0.152676	-0.319966	0.0194844	1000	109.407
model-nonuisance_denoise-AROMA-GSR_netmat-full_edges-pos_weighted-True_pars-parsDelta	nonuisance	AROMA-GSR	full	pos	TRUE	parsDelta	-0.337471	-0.506346	-0.184185	4.14231	3.86468	4.42652	-0.0517314	-0.21976	0.106783	1000	0.496095
model-nonuisance_denoise-AROMA_netmat-partial_edges-pos_weighted-False_pars-parsTotalEnd	nonuisance	AROMA	partial	pos	FALSE	parsTotalEnd	-0.342441	-0.510402	-0.197852	4.37692	4.10853	4.65426	-0.363341	-0.538297	-0.151927	1000	99.1296
model-predictors_denoise-AROMA_netmat-partial_edges-pos_weighted-False_pars-parsTotalStart	predictors	AROMA	partial	pos	FALSE	parsTotalStart	-0.344836	-0.565595	-0.174427	2.74549	2.55266	2.96971	-0.180779	-0.341019	-0.0123665	1000	109.407
model-residualized_denoise-AROMA_netmat-partial_edges-finger_weighted-False_pars-parsTotalStart	residualized	AROMA	partial	finger	FALSE	parsTotalStart	-0.346343	-1.01787	0.191596	2.66296	2.17668	3.15255	-0.0159594	-0.261929	0.213222	1000	233
model-nonuisance_denoise-AROMA-GSR_netmat-full_edges-neg_weighted-True_pars-parsDelta	nonuisance	AROMA-GSR	full	neg	TRUE	parsDelta	-0.346693	-0.526493	-0.171966	4.04022	3.6949	4.34836	-0.0258083	-0.203609	0.134191	1000	0.503905
model-predictors_denoise-AROMA-GSR_netmat-full_edges-neg_weighted-True_pars-parsDelta	predictors	AROMA-GSR	full	neg	TRUE	parsDelta	-0.350876	-0.561961	-0.151758	3.9503	3.60783	4.30722	0.0513476	-0.105721	0.184906	1000	0.488658
model-predictors_denoise-AROMA-GSR_netmat-full_edges-both_weighted-False_pars-parsTotalStart	predictors	AROMA-GSR	full	both	FALSE	parsTotalStart	-0.360054	-0.605435	-0.170343	2.75084	2.50753	3.01037	-0.0642612	-0.230952	0.103871	1000	168.37
model-predictors_denoise-AROMA-GSR_netmat-full_edges-neg_weighted-False_pars-BaselineAsNuisance	predictors	AROMA-GSR	full	neg	FALSE	BaselineAsNuisance	-0.391181	-0.608589	-0.176518	4.38977	4.00703	4.77807	0.0864521	-0.0623911	0.227457	1000	72.5
model-predictors_denoise-AROMA-GSR_netmat-full_edges-both_weighted-False_pars-parsDelta	predictors	AROMA-GSR	full	both	FALSE	parsDelta	-0.393832	-0.638618	-0.196784	4.16497	3.81466	4.5439	-0.0499583	-0.21254	0.117084	1000	169.963
model-predictors_denoise-AROMA-GSR_netmat-full_edges-pos_weighted-False_pars-parsDelta	predictors	AROMA-GSR	full	pos	FALSE	parsDelta	-0.394865	-0.619718	-0.198095	4.2397	3.86056	4.60852	-0.0320266	-0.2147	0.132815	1000	95.8333
model-residualized_denoise-AROMA-GSR_netmat-full_edges-pos_weighted-False_pars-parsDelta	residualized	AROMA-GSR	full	pos	FALSE	parsDelta	-0.408351	-0.702009	-0.155853	4.25338	3.79535	4.73048	-0.0878161	-0.287897	0.111851	1000	95.8333
model-nonuisance_denoise-AROMA_netmat-full_edges-both_weighted-False_pars-parsDelta	nonuisance	AROMA	full	both	FALSE	parsDelta	-0.413879	-0.615562	-0.207561	4.03921	3.66179	4.39633	-0.0876384	-0.275042	0.120307	1000	117.407
model-nonuisance_denoise-AROMA-GSR_netmat-full_edges-pos_weighted-False_pars-parsDelta	nonuisance	AROMA-GSR	full	pos	FALSE	parsDelta	-0.41615	-0.604638	-0.245543	4.11219	3.80857	4.44423	-0.0978062	-0.283293	0.0733729	1000	74.9074
model-nonuisance_denoise-AROMA-GSR_netmat-full_edges-both_weighted-False_pars-parsDelta	nonuisance	AROMA-GSR	full	both	FALSE	parsDelta	-0.448374	-0.640163	-0.269178	4.24248	3.94679	4.59386	-0.21722	-0.382076	-0.0410367	1000	157.63
model-nonuisance_denoise-AROMA-GSR_netmat-full_edges-neg_weighted-False_pars-parsTotalEnd	nonuisance	AROMA-GSR	full	neg	FALSE	parsTotalEnd	-0.452343	-0.659547	-0.266088	4.44712	4.10568	4.81466	-0.240989	-0.418713	-0.0497207	1000	89.9444
model-predictors_denoise-AROMA_netmat-full_edges-both_weighted-False_pars-parsDelta	predictors	AROMA	full	both	FALSE	parsDelta	-0.46295	-0.723566	-0.242074	4.16404	3.78693	4.58135	-0.0189552	-0.189848	0.145709	1000	137.833
model-residualized_denoise-AROMA-GSR_netmat-full_edges-both_weighted-False_pars-parsTotalStart	residualized	AROMA-GSR	full	both	FALSE	parsTotalStart	-0.464708	-0.822474	-0.16118	2.8254	2.49172	3.17658	-0.0544639	-0.247713	0.153896	1000	168.37
model-predictors_denoise-AROMA_netmat-full_edges-pos_weighted-False_pars-parsTotalStart	predictors	AROMA	full	pos	FALSE	parsTotalStart	-0.470317	-0.724016	-0.237429	2.96951	2.70119	3.23025	-0.0217334	-0.159137	0.110132	1000	40.9815
model-residualized_denoise-AROMA-GSR_netmat-partial_edges-finger_weighted-True_pars-parsDelta	residualized	AROMA-GSR	partial	finger	TRUE	parsDelta	-0.497568	-1.44368	0.323078	4.19014	3.23041	5.22282	0.0367742	-0.218156	0.275534	1000	0.00669732
model-predictors_denoise-AROMA-GSR_netmat-full_edges-neg_weighted-False_pars-parsDelta	predictors	AROMA-GSR	full	neg	FALSE	parsDelta	-0.509989	-0.747381	-0.303666	4.31007	3.91966	4.68864	-0.03519	-0.186977	0.128228	1000	74.1296
model-predictors_denoise-AROMA-GSR_netmat-full_edges-neg_weighted-False_pars-parsTotalStart	predictors	AROMA-GSR	full	neg	FALSE	parsTotalStart	-0.518031	-0.802468	-0.2923	2.92112	2.6748	3.18073	-0.136467	-0.297797	0.0425441	1000	68.7037
model-nonuisance_denoise-AROMA_netmat-full_edges-pos_weighted-False_pars-parsTotalEnd	nonuisance	AROMA	full	pos	FALSE	parsTotalEnd	-0.536479	-0.76955	-0.327461	4.37854	4.02199	4.74764	-0.0606107	-0.189368	0.0721147	1000	27.2407
model-predictors_denoise-AROMA_netmat-full_edges-pos_weighted-False_pars-parsTotalEnd	predictors	AROMA	full	pos	FALSE	parsTotalEnd	-0.539853	-0.832131	-0.289277	4.36014	3.95532	4.77817	0.0569687	-0.0708502	0.18969	1000	17.3519
model-nonuisance_denoise-AROMA-GSR_netmat-full_edges-neg_weighted-False_pars-parsDelta	nonuisance	AROMA-GSR	full	neg	FALSE	parsDelta	-0.573008	-0.785373	-0.390313	4.53868	4.22596	4.88061	-0.234888	-0.396914	-0.0618007	1000	82.7222
model-residualized_denoise-AROMA-GSR_netmat-full_edges-neg_weighted-False_pars-BaselineAsNuisance	residualized	AROMA-GSR	full	neg	FALSE	BaselineAsNuisance	-0.579968	-0.873043	-0.310502	4.62841	4.18693	5.10539	0.072855	-0.0921218	0.240182	1000	72.5
model-residualized_denoise-AROMA-GSR_netmat-full_edges-both_weighted-False_pars-parsDelta	residualized	AROMA-GSR	full	both	FALSE	parsDelta	-0.594738	-0.897543	-0.349967	4.46648	4.03823	4.92639	-0.110025	-0.29116	0.0840197	1000	169.963
model-predictors_denoise-AROMA_netmat-full_edges-pos_weighted-False_pars-BaselineAsNuisance	predictors	AROMA	full	pos	FALSE	BaselineAsNuisance	-0.603452	-0.885791	-0.353261	4.25402	3.82013	4.68214	0.0604191	-0.083014	0.195882	1000	17.5556
model-residualized_denoise-AROMA_netmat-full_edges-both_weighted-False_pars-parsDelta	residualized	AROMA	full	both	FALSE	parsDelta	-0.626785	-1.04269	-0.269408	4.59462	3.99155	5.20761	-0.0012355	-0.208049	0.214725	1000	137.833
model-residualized_denoise-AROMA-GSR_netmat-full_edges-neg_weighted-True_pars-parsTotalEnd	residualized	AROMA-GSR	full	neg	TRUE	parsTotalEnd	-0.674924	-0.962435	-0.391226	4.88148	4.39509	5.33939	0.200319	0.0401083	0.354205	1000	0.484453
model-nonuisance_denoise-AROMA_netmat-full_edges-pos_weighted-False_pars-parsDelta	nonuisance	AROMA	full	pos	FALSE	parsDelta	-0.675668	-0.963314	-0.453565	4.37543	3.98554	4.75105	-0.169043	-0.309457	-0.0347019	1000	23.4444
model-residualized_denoise-AROMA-GSR_netmat-full_edges-neg_weighted-True_pars-BaselineAsNuisance	residualized	AROMA-GSR	full	neg	TRUE	BaselineAsNuisance	-0.680535	-0.973276	-0.437158	4.79169	4.39031	5.24485	0.247355	0.0949708	0.389943	1000	0.485388
model-residualized_denoise-AROMA_netmat-full_edges-both_weighted-True_pars-parsTotalStart	residualized	AROMA	full	both	TRUE	parsTotalStart	-0.735501	-1.24492	-0.325595	2.98351	2.57953	3.42549	0.190731	-0.0317355	0.388969	1000	0.5
model-residualized_denoise-AROMA-GSR_netmat-partial_edges-finger_weighted-False_pars-parsDelta	residualized	AROMA-GSR	partial	finger	FALSE	parsDelta	-0.77322	-1.22869	-0.379638	4.74899	4.19946	5.31618	0.255425	0.0650728	0.428197	1000	233
model-residualized_denoise-AROMA-GSR_netmat-full_edges-pos_weighted-True_pars-parsTotalStart	residualized	AROMA-GSR	full	pos	TRUE	parsTotalStart	-0.779021	-1.12921	-0.483939	2.99513	2.7008	3.30831	0.103019	-0.0908559	0.280875	1000	0.501304
model-predictors_denoise-AROMA_netmat-full_edges-pos_weighted-False_pars-parsDelta	predictors	AROMA	full	pos	FALSE	parsDelta	-0.810743	-1.19548	-0.549562	4.57129	4.14997	5.00302	-0.122535	-0.26372	0.0163362	1000	28.6111
model-residualized_denoise-AROMA-GSR_netmat-full_edges-neg_weighted-True_pars-parsTotalStart	residualized	AROMA-GSR	full	neg	TRUE	parsTotalStart	-0.844057	-1.18598	-0.517221	3.23055	2.92941	3.54569	0.0631125	-0.116119	0.262324	1000	0.498696
model-residualized_denoise-AROMA-GSR_netmat-full_edges-pos_weighted-False_pars-parsTotalStart	residualized	AROMA-GSR	full	pos	FALSE	parsTotalStart	-0.912625	-1.28931	-0.613101	3.18506	2.84751	3.51639	0.0388961	-0.154489	0.240374	1000	99.6667
model-residualized_denoise-AROMA_netmat-full_edges-pos_weighted-True_pars-BaselineAsNuisance	residualized	AROMA	full	pos	TRUE	BaselineAsNuisance	-1.06124	-1.636	-0.594924	5.19212	4.66082	5.73196	0.251957	0.10165	0.395481	1000	0.419206
model-residualized_denoise-AROMA_netmat-full_edges-pos_weighted-True_pars-parsTotalEnd	residualized	AROMA	full	pos	TRUE	parsTotalEnd	-1.08118	-1.62423	-0.622786	5.11501	4.61201	5.6544	0.182105	0.0123728	0.333352	1000	0.406428
model-residualized_denoise-AROMA-GSR_netmat-full_edges-neg_weighted-True_pars-parsDelta	residualized	AROMA-GSR	full	neg	TRUE	parsDelta	-1.08337	-1.35054	-0.849999	5.13645	4.72657	5.54789	0.0638007	-0.102372	0.216068	1000	0.488658
model-residualized_denoise-AROMA_netmat-full_edges-pos_weighted-True_pars-parsTotalStart	residualized	AROMA	full	pos	TRUE	parsTotalStart	-1.40516	-1.88284	-0.962237	3.52226	3.22453	3.82258	0.0251438	-0.13419	0.17708	1000	0.455505
model-residualized_denoise-AROMA-GSR_netmat-full_edges-neg_weighted-False_pars-parsDelta	residualized	AROMA-GSR	full	neg	FALSE	parsDelta	-1.4174	-1.70961	-1.15815	5.67743	5.25335	6.13042	-0.0682338	-0.224637	0.10713	1000	74.1296
model-residualized_denoise-AROMA_netmat-full_edges-pos_weighted-False_pars-parsDelta	residualized	AROMA	full	pos	FALSE	parsDelta	-1.45868	-2.20747	-0.783143	5.32953	4.72274	5.9838	-0.095468	-0.277785	0.0868334	1000	28.6111
model-residualized_denoise-AROMA_netmat-full_edges-neg_weighted-True_pars-BaselineAsNuisance	residualized	AROMA	full	neg	TRUE	BaselineAsNuisance	-1.48661	-1.94795	-1.07123	5.97387	5.50366	6.49064	0.319284	0.182052	0.449971	1000	0.580794
model-residualized_denoise-AROMA-GSR_netmat-partial_edges-finger_weighted-True_pars-parsTotalStart	residualized	AROMA-GSR	partial	finger	TRUE	parsTotalStart	-1.64589	-2.99187	-0.517223	3.89609	3.15349	4.67106	-0.0325649	-0.270051	0.2117	1000	0.00669732
model-residualized_denoise-AROMA-GSR_netmat-partial_edges-finger_weighted-False_pars-parsTotalStart	residualized	AROMA-GSR	partial	finger	FALSE	parsTotalStart	-1.65272	-2.27074	-1.12723	3.91076	3.51624	4.30027	0.260331	0.0667253	0.437186	1000	233
model-residualized_denoise-AROMA_netmat-full_edges-pos_weighted-True_pars-parsDelta	residualized	AROMA	full	pos	TRUE	parsDelta	-1.68043	-2.33492	-1.0964	6.09237	5.52342	6.71985	0.073046	-0.0978411	0.236096	1000	0.442943
model-residualized_denoise-AROMA_netmat-full_edges-neg_weighted-True_pars-parsDelta	residualized	AROMA	full	neg	TRUE	parsDelta	-1.6854	-2.16951	-1.23375	6.11926	5.64611	6.62687	0.15713	-0.0037669	0.29835	1000	0.557056
model-residualized_denoise-AROMA_netmat-full_edges-pos_weighted-False_pars-BaselineAsNuisance	residualized	AROMA	full	pos	FALSE	BaselineAsNuisance	-1.79762	-2.4726	-1.21149	6.02038	5.38735	6.6512	0.130857	-0.0339406	0.29508	1000	17.5556
model-residualized_denoise-AROMA_netmat-full_edges-neg_weighted-True_pars-parsTotalEnd	residualized	AROMA	full	neg	TRUE	parsTotalEnd	-1.87256	-2.40287	-1.39553	6.36873	5.84856	6.89151	0.250298	0.102229	0.384622	1000	0.593572
model-residualized_denoise-AROMA_netmat-full_edges-neg_weighted-False_pars-BaselineAsNuisance	residualized	AROMA	full	neg	FALSE	BaselineAsNuisance	-1.98206	-2.48683	-1.48263	6.60785	6.05666	7.12074	0.337402	0.18952	0.459871	1000	111.593
model-residualized_denoise-AROMA_netmat-full_edges-both_weighted-False_pars-parsTotalStart	residualized	AROMA	full	both	FALSE	parsTotalStart	-2.08227	-2.60132	-1.63482	4.21898	3.78781	4.67274	0.0984966	-0.129054	0.322007	1000	143.556
model-residualized_denoise-AROMA-GSR_netmat-full_edges-neg_weighted-False_pars-parsTotalStart	residualized	AROMA-GSR	full	neg	FALSE	parsTotalStart	-2.12188	-2.55325	-1.79122	4.15798	3.80903	4.50432	-0.138412	-0.334281	0.0750179	1000	68.7037
model-residualized_denoise-AROMA_netmat-full_edges-pos_weighted-False_pars-parsTotalStart	residualized	AROMA	full	pos	FALSE	parsTotalStart	-2.14613	-2.69828	-1.63838	4.06245	3.73252	4.43291	-0.0587181	-0.218139	0.096593	1000	40.9815
model-residualized_denoise-AROMA_netmat-full_edges-neg_weighted-False_pars-parsDelta	residualized	AROMA	full	neg	FALSE	parsDelta	-2.34176	-2.90471	-1.84597	6.89245	6.4062	7.42793	0.161131	0.0145903	0.30699	1000	109.222
model-residualized_denoise-AROMA_netmat-full_edges-neg_weighted-False_pars-parsTotalEnd	residualized	AROMA	full	neg	FALSE	parsTotalEnd	-2.95735	-3.53868	-2.37876	7.58635	6.99591	8.17025	0.217615	0.06674	0.359047	1000	102.778
model-residualized_denoise-AROMA_netmat-full_edges-neg_weighted-True_pars-parsTotalStart	residualized	AROMA	full	neg	TRUE	parsTotalStart	-3.06506	-3.87612	-2.40246	4.9481	4.5419	5.34376	0.0845007	-0.0928296	0.245941	1000	0.544495
model-residualized_denoise-AROMA_netmat-full_edges-pos_weighted-False_pars-parsTotalEnd	residualized	AROMA	full	pos	FALSE	parsTotalEnd	-3.66866	-4.35065	-3.07156	8.14723	7.55316	8.79528	0.0992452	-0.0799788	0.252593	1000	17.3519
model-residualized_denoise-AROMA_netmat-full_edges-neg_weighted-False_pars-parsTotalStart	residualized	AROMA	full	neg	FALSE	parsTotalStart	-7.68225	-8.49296	-6.93323	7.70966	7.27014	8.14492	0.154619	-0.0185528	0.331351	1000	102.574

## Sheet: CPM-EXT
filename	model	denoise	netmat	edges	weighted	pars	fold	train	test	Rsq	Rsq_lowerCI	Rsq_upperCI	MAE	MAE_lowerCI	MAE_upperCI	Corr	Corr_lowerCI	Corr_upperCI	NumberBootStraps	NumberOfEdges
model-nonuisance_fold-0_train-fmrif38mm_test-resting_denoise-AROMA_netmat-full_edges-pos_weighted-False_pars-parsTotalStart	nonuisance	AROMA	full	pos	FALSE	parsTotalStart	0	fmrif38mm	resting	0.628706	0.370158	0.810301	1.46191	1.11655	2.11227	0.897303	0.816236	0.944329	1000	49
model-predictors_fold-2_train-fmrif38mm_test-fmrif38mm_denoise-AROMA_netmat-partial_edges-both_weighted-True_pars-parsTotalStart	predictors	AROMA	partial	both	TRUE	parsTotalStart	2	fmrif38mm	fmrif38mm	0.942298	0.696921	1.13285	0.599247	0.381877	0.898275	0.97072	0.949417	0.982938	1000	0.5
model-nonuisance_fold-3_train-resting_test-resting_denoise-AROMA-GSR_netmat-partial_edges-both_weighted-False_pars-parsTotalStart	nonuisance	AROMA-GSR	partial	both	FALSE	parsTotalStart	3	resting	resting	0.994015	0.581974	1.3028	0.17829	-0.0858979	0.586197	0.997003	0.991947	0.999064	1000	243
model-residualized_fold-2_train-fmrif38mm_test-fmrif38mm_denoise-AROMA_netmat-partial_edges-both_weighted-True_pars-parsTotalStart	residualized	AROMA	partial	both	TRUE	parsTotalStart	2	fmrif38mm	fmrif38mm	0.942244	0.676055	1.13663	0.600172	0.359103	0.939895	0.970693	0.949559	0.982825	1000	0.5
model-predictors_fold-2_train-fmrif38mm_test-fmrif38mm_denoise-AROMA_netmat-partial_edges-pos_weighted-True_pars-parsTotalStart	predictors	AROMA	partial	pos	TRUE	parsTotalStart	2	fmrif38mm	fmrif38mm	0.942035	0.701545	1.13205	0.600521	0.372135	0.890344	0.970585	0.949769	0.982789	1000	0.499957
model-residualized_fold-3_train-resting_test-resting_denoise-AROMA-GSR_netmat-full_edges-neg_weighted-False_pars-parsDelta	residualized	AROMA-GSR	full	neg	FALSE	parsDelta	3	resting	resting	0.985053	0.253692	1.38903	0.411922	-0.192865	1.40047	0.992498	0.973609	0.99751	1000	79
model-predictors_fold-0_train-fmrif38mm_test-resting_denoise-AROMA_netmat-full_edges-pos_weighted-False_pars-parsTotalStart	predictors	AROMA	full	pos	FALSE	parsTotalStart	0	fmrif38mm	resting	0.61525	0.0901416	0.881894	1.45068	0.965093	2.1969	0.852812	0.659697	0.926819	1000	38
model-residualized_fold-2_train-fmrif38mm_test-fmrif38mm_denoise-AROMA_netmat-partial_edges-pos_weighted-True_pars-parsTotalStart	residualized	AROMA	partial	pos	TRUE	parsTotalStart	2	fmrif38mm	fmrif38mm	0.94198	0.664886	1.13173	0.601467	0.349446	0.93916	0.970557	0.950282	0.982333	1000	0.499957
model-predictors_fold-2_train-fmrif38mm_test-fmrif38mm_denoise-AROMA_netmat-partial_edges-neg_weighted-True_pars-parsTotalStart	predictors	AROMA	partial	neg	TRUE	parsTotalStart	2	fmrif38mm	fmrif38mm	0.941103	0.72492	1.11205	0.606759	0.392723	0.888541	0.970105	0.95032	0.981669	1000	0.500043
model-residualized_fold-2_train-fmrif38mm_test-fmrif38mm_denoise-AROMA_netmat-partial_edges-neg_weighted-True_pars-parsTotalStart	residualized	AROMA	partial	neg	TRUE	parsTotalStart	2	fmrif38mm	fmrif38mm	0.941051	0.720464	1.12177	0.606589	0.367558	0.926608	0.970079	0.951069	0.981822	1000	0.500043
model-predictors_fold-2_train-fmrif38mm_test-fmrif38mm_denoise-AROMA-GSR_netmat-partial_edges-both_weighted-True_pars-parsTotalStart	predictors	AROMA-GSR	partial	both	TRUE	parsTotalStart	2	fmrif38mm	fmrif38mm	0.940624	0.712237	1.12844	0.606058	0.387783	0.899943	0.969858	0.950469	0.982289	1000	0.5
model-residualized_fold-2_train-fmrif38mm_test-fmrif38mm_denoise-AROMA-GSR_netmat-partial_edges-both_weighted-True_pars-parsTotalStart	residualized	AROMA-GSR	partial	both	TRUE	parsTotalStart	2	fmrif38mm	fmrif38mm	0.940571	0.692292	1.12865	0.606483	0.366619	0.962162	0.96983	0.949387	0.982015	1000	0.5
model-nonuisance_fold-2_train-fmrif38mm_test-fmrif38mm_denoise-AROMA-GSR_netmat-partial_edges-both_weighted-True_pars-parsTotalEnd	nonuisance	AROMA-GSR	partial	both	TRUE	parsTotalEnd	2	fmrif38mm	fmrif38mm	0.940427	0.784128	1.09506	0.89929	0.59477	1.21993	0.969763	0.954495	0.980471	1000	0.5
model-predictors_fold-2_train-fmrif38mm_test-fmrif38mm_denoise-AROMA-GSR_netmat-partial_edges-pos_weighted-True_pars-parsTotalStart	predictors	AROMA-GSR	partial	pos	TRUE	parsTotalStart	2	fmrif38mm	fmrif38mm	0.94021	0.722011	1.12415	0.605552	0.391641	0.891216	0.969645	0.950287	0.98205	1000	0.498837
model-residualized_fold-3_train-resting_test-resting_denoise-AROMA_netmat-full_edges-finger_weighted-True_pars-parsTotalEnd	residualized	AROMA	full	finger	TRUE	parsTotalEnd	3	resting	resting	0.213715	-0.693327	0.49761	2.19113	1.33462	3.80308	0.462293	0.170064	0.554992	1000	0.0597735
model-nonuisance_fold-2_train-fmrif38mm_test-fmrif38mm_denoise-AROMA_netmat-partial_edges-both_weighted-True_pars-parsTotalEnd	nonuisance	AROMA	partial	both	TRUE	parsTotalEnd	2	fmrif38mm	fmrif38mm	0.940191	0.769294	1.09054	0.891621	0.604945	1.22715	0.969639	0.954485	0.980045	1000	0.5
model-residualized_fold-0_train-fmrif38mm_test-resting_denoise-AROMA_netmat-full_edges-pos_weighted-False_pars-parsTotalStart	residualized	AROMA	full	pos	FALSE	parsTotalStart	0	fmrif38mm	resting	0.0755162	-0.53677	0.506957	2.1906	1.75861	2.89263	0.793957	0.544095	0.907843	1000	38
model-residualized_fold-2_train-fmrif38mm_test-fmrif38mm_denoise-AROMA-GSR_netmat-partial_edges-pos_weighted-True_pars-parsTotalStart	residualized	AROMA-GSR	partial	pos	TRUE	parsTotalStart	2	fmrif38mm	fmrif38mm	0.940159	0.701745	1.13001	0.606476	0.370112	0.936785	0.969618	0.950247	0.982211	1000	0.498837
model-nonuisance_fold-2_train-fmrif38mm_test-fmrif38mm_denoise-AROMA_netmat-partial_edges-pos_weighted-True_pars-parsTotalEnd	nonuisance	AROMA	partial	pos	TRUE	parsTotalEnd	2	fmrif38mm	fmrif38mm	0.939816	0.768163	1.09235	0.882591	0.599343	1.19784	0.969446	0.954827	0.980259	1000	0.499871
model-nonuisance_fold-0_train-fmrif38mm_test-resting_denoise-AROMA_netmat-full_edges-pos_weighted-True_pars-parsTotalStart	nonuisance	AROMA	full	pos	TRUE	parsTotalStart	0	fmrif38mm	resting	0.404564	0.177591	0.55529	1.89777	1.54574	2.60879	0.771118	0.68867	0.835442	1000	0.456546
model-nonuisance_fold-2_train-fmrif38mm_test-fmrif38mm_denoise-AROMA-GSR_netmat-partial_edges-pos_weighted-True_pars-parsTotalEnd	nonuisance	AROMA-GSR	partial	pos	TRUE	parsTotalEnd	2	fmrif38mm	fmrif38mm	0.939512	0.775423	1.08751	0.894018	0.591067	1.26114	0.969291	0.955147	0.979941	1000	0.49888
model-nonuisance_fold-2_train-fmrif38mm_test-fmrif38mm_denoise-AROMA-GSR_netmat-partial_edges-pos_weighted-False_pars-parsTotalEnd	nonuisance	AROMA-GSR	partial	pos	FALSE	parsTotalEnd	2	fmrif38mm	fmrif38mm	0.939471	0.781297	1.10063	0.839071	0.556672	1.13879	0.969315	0.955746	0.980537	1000	106
model-nonuisance_fold-3_train-resting_test-resting_denoise-AROMA_netmat-partial_edges-finger_weighted-False_pars-parsTotalStart	nonuisance	AROMA	partial	finger	FALSE	parsTotalStart	3	resting	resting	0.0170506	-0.411311	0.14845	2.39992	1.77337	3.44321	0.130578	-0.058767	0.201044	1000	233
model-nonuisance_fold-2_train-fmrif38mm_test-fmrif38mm_denoise-AROMA-GSR_netmat-partial_edges-both_weighted-False_pars-parsTotalEnd	nonuisance	AROMA-GSR	partial	both	FALSE	parsTotalEnd	2	fmrif38mm	fmrif38mm	0.9384	0.782074	1.10088	0.886618	0.572873	1.18912	0.968725	0.953044	0.980285	1000	222
model-predictors_fold-2_train-fmrif38mm_test-fmrif38mm_denoise-AROMA-GSR_netmat-partial_edges-neg_weighted-True_pars-parsTotalStart	predictors	AROMA-GSR	partial	neg	TRUE	parsTotalStart	2	fmrif38mm	fmrif38mm	0.938141	0.716414	1.11692	0.626483	0.401972	0.904369	0.968577	0.948942	0.981354	1000	0.501163
model-predictors_fold-3_train-resting_test-resting_denoise-AROMA_netmat-partial_edges-neg_weighted-False_pars-parsTotalStart	predictors	AROMA	partial	neg	FALSE	parsTotalStart	3	resting	resting	0.995256	-0.0699936	1.56408	0.165171	-0.285815	1.02753	0.997625	0.991931	0.999512	1000	100
model-nonuisance_fold-2_train-fmrif38mm_test-fmrif38mm_denoise-AROMA_netmat-partial_edges-neg_weighted-True_pars-parsTotalEnd	nonuisance	AROMA	partial	neg	TRUE	parsTotalEnd	2	fmrif38mm	fmrif38mm	0.938087	0.777327	1.09114	0.926917	0.656417	1.25182	0.968554	0.953669	0.979669	1000	0.500129
model-predictors_fold-0_train-fmrif38mm_test-resting_denoise-AROMA_netmat-full_edges-pos_weighted-True_pars-parsTotalStart	predictors	AROMA	full	pos	TRUE	parsTotalStart	0	fmrif38mm	resting	0.322442	-0.20155	0.566265	2.053	1.54823	2.83237	0.638546	0.305654	0.784217	1000	0.45534
model-residualized_fold-2_train-fmrif38mm_test-fmrif38mm_denoise-AROMA-GSR_netmat-partial_edges-neg_weighted-True_pars-parsTotalStart	residualized	AROMA-GSR	partial	neg	TRUE	parsTotalStart	2	fmrif38mm	fmrif38mm	0.938083	0.705385	1.12674	0.626243	0.394687	0.952955	0.968547	0.948013	0.981309	1000	0.501163
model-predictors_fold-0_train-fmrif38mm_test-resting_denoise-AROMA_netmat-partial_edges-pos_weighted-False_pars-BaselineAsNuisance	predictors	AROMA	partial	pos	FALSE	BaselineAsNuisance	0	fmrif38mm	resting	-0.576732	-2.02818	0.22651	3.69918	3.04899	5.17492	0.618668	0.505121	0.709469	1000	94
model-nonuisance_fold-2_train-fmrif38mm_test-fmrif38mm_denoise-AROMA-GSR_netmat-partial_edges-neg_weighted-True_pars-parsTotalEnd	nonuisance	AROMA-GSR	partial	neg	TRUE	parsTotalEnd	2	fmrif38mm	fmrif38mm	0.937232	0.766107	1.09305	0.930649	0.635197	1.24648	0.968113	0.953191	0.9795	1000	0.50112
model-nonuisance_fold-2_train-fmrif38mm_test-fmrif38mm_denoise-AROMA_netmat-partial_edges-both_weighted-True_pars-parsTotalStart	nonuisance	AROMA	partial	both	TRUE	parsTotalStart	2	fmrif38mm	fmrif38mm	0.931089	0.75589	1.09557	0.633225	0.438781	0.849722	0.964929	0.94664	0.978109	1000	0.5
model-nonuisance_fold-2_train-fmrif38mm_test-fmrif38mm_denoise-AROMA_netmat-partial_edges-pos_weighted-True_pars-parsTotalStart	nonuisance	AROMA	partial	pos	TRUE	parsTotalStart	2	fmrif38mm	fmrif38mm	0.931081	0.761104	1.10255	0.63313	0.447063	0.84988	0.964926	0.946861	0.978452	1000	0.499828
model-nonuisance_fold-2_train-fmrif38mm_test-fmrif38mm_denoise-AROMA-GSR_netmat-partial_edges-both_weighted-True_pars-parsTotalStart	nonuisance	AROMA-GSR	partial	both	TRUE	parsTotalStart	2	fmrif38mm	fmrif38mm	0.929347	0.747107	1.09168	0.644011	0.451377	0.865106	0.964028	0.942803	0.97701	1000	0.5
model-nonuisance_fold-2_train-fmrif38mm_test-fmrif38mm_denoise-AROMA-GSR_netmat-partial_edges-pos_weighted-True_pars-parsTotalStart	nonuisance	AROMA-GSR	partial	pos	TRUE	parsTotalStart	2	fmrif38mm	fmrif38mm	0.929124	0.767816	1.0828	0.642707	0.454609	0.850142	0.963912	0.94544	0.97678	1000	0.497244
model-nonuisance_fold-2_train-fmrif38mm_test-fmrif38mm_denoise-AROMA_netmat-partial_edges-neg_weighted-True_pars-parsTotalStart	nonuisance	AROMA	partial	neg	TRUE	parsTotalStart	2	fmrif38mm	fmrif38mm	0.928735	0.751301	1.09101	0.646462	0.463848	0.865877	0.963709	0.944312	0.977359	1000	0.500172
model-nonuisance_fold-2_train-fmrif38mm_test-fmrif38mm_denoise-AROMA_netmat-partial_edges-both_weighted-False_pars-parsTotalEnd	nonuisance	AROMA	partial	both	FALSE	parsTotalEnd	2	fmrif38mm	fmrif38mm	0.928405	0.764026	1.09177	0.9155	0.636882	1.26531	0.963542	0.945693	0.976879	1000	209
model-nonuisance_fold-2_train-fmrif38mm_test-fmrif38mm_denoise-AROMA-GSR_netmat-partial_edges-neg_weighted-True_pars-parsDelta	nonuisance	AROMA-GSR	partial	neg	TRUE	parsDelta	2	fmrif38mm	fmrif38mm	0.927915	0.743763	1.11006	0.836764	0.556402	1.20522	0.963327	0.94247	0.977721	1000	0.499569
model-nonuisance_fold-2_train-fmrif38mm_test-fmrif38mm_denoise-AROMA_netmat-partial_edges-neg_weighted-True_pars-parsDelta	nonuisance	AROMA	partial	neg	TRUE	parsDelta	2	fmrif38mm	fmrif38mm	0.927224	0.737131	1.11021	0.831164	0.536838	1.18911	0.962956	0.941187	0.978087	1000	0.500904
model-nonuisance_fold-0_train-fmrif38mm_test-resting_denoise-AROMA-GSR_netmat-partial_edges-pos_weighted-False_pars-parsDelta	nonuisance	AROMA-GSR	partial	pos	FALSE	parsDelta	0	fmrif38mm	resting	-0.259081	-0.683246	0.0745297	3.65515	3.36146	4.26005	0.617154	0.186252	0.84207	1000	112
model-nonuisance_fold-2_train-fmrif38mm_test-fmrif38mm_denoise-AROMA-GSR_netmat-partial_edges-neg_weighted-True_pars-parsTotalStart	nonuisance	AROMA-GSR	partial	neg	TRUE	parsTotalStart	2	fmrif38mm	fmrif38mm	0.926133	0.755464	1.08054	0.668097	0.490885	0.865507	0.962359	0.943543	0.975785	1000	0.502756
model-nonuisance_fold-2_train-fmrif38mm_test-fmrif38mm_denoise-AROMA-GSR_netmat-partial_edges-both_weighted-True_pars-parsDelta	nonuisance	AROMA-GSR	partial	both	TRUE	parsDelta	2	fmrif38mm	fmrif38mm	0.925766	0.759558	1.10328	0.85293	0.570777	1.18445	0.962193	0.942257	0.976704	1000	0.5
model-nonuisance_fold-2_train-fmrif38mm_test-fmrif38mm_denoise-AROMA_netmat-partial_edges-both_weighted-True_pars-parsDelta	nonuisance	AROMA	partial	both	TRUE	parsDelta	2	fmrif38mm	fmrif38mm	0.923564	0.737237	1.10987	0.867382	0.575219	1.20686	0.961033	0.938439	0.977078	1000	0.5
model-nonuisance_fold-2_train-fmrif38mm_test-fmrif38mm_denoise-AROMA_netmat-partial_edges-pos_weighted-True_pars-parsDelta	nonuisance	AROMA	partial	pos	TRUE	parsDelta	2	fmrif38mm	fmrif38mm	0.922706	0.733377	1.09826	0.873409	0.581853	1.18518	0.960584	0.937824	0.975946	1000	0.499096
model-nonuisance_fold-3_train-resting_test-resting_denoise-AROMA-GSR_netmat-full_edges-pos_weighted-True_pars-parsTotalEnd	nonuisance	AROMA-GSR	full	pos	TRUE	parsTotalEnd	3	resting	resting	0.877231	0.500529	1.18573	1.0071	0.648802	1.53425	0.936606	0.855343	0.977021	1000	0.514341
model-nonuisance_fold-2_train-fmrif38mm_test-fmrif38mm_denoise-AROMA-GSR_netmat-partial_edges-pos_weighted-True_pars-parsDelta	nonuisance	AROMA-GSR	partial	pos	TRUE	parsDelta	2	fmrif38mm	fmrif38mm	0.921565	0.746322	1.10572	0.890441	0.596396	1.24698	0.959997	0.937465	0.97609	1000	0.500431
model-nonuisance_fold-2_train-fmrif38mm_test-fmrif38mm_denoise-AROMA_netmat-partial_edges-pos_weighted-False_pars-parsTotalEnd	nonuisance	AROMA	partial	pos	FALSE	parsTotalEnd	2	fmrif38mm	fmrif38mm	0.915919	0.755077	1.0725	0.957176	0.675056	1.25891	0.957037	0.936796	0.972826	1000	91
model-predictors_fold-2_train-fmrif38mm_test-fmrif38mm_denoise-AROMA-GSR_netmat-partial_edges-both_weighted-False_pars-parsTotalStart	predictors	AROMA-GSR	partial	both	FALSE	parsTotalStart	2	fmrif38mm	fmrif38mm	0.915053	0.681226	1.09334	0.676999	0.476549	0.955229	0.956584	0.926427	0.973938	1000	219
model-predictors_fold-3_train-resting_test-resting_denoise-AROMA-GSR_netmat-partial_edges-pos_weighted-True_pars-parsTotalEnd	predictors	AROMA-GSR	partial	pos	TRUE	parsTotalEnd	3	resting	resting	0.995147	0.10079	1.46825	0.180803	-0.269423	1.22859	0.99757	0.991558	0.999597	1000	0.502067
model-residualized_fold-2_train-fmrif38mm_test-fmrif38mm_denoise-AROMA-GSR_netmat-partial_edges-both_weighted-False_pars-parsTotalStart	residualized	AROMA-GSR	partial	both	FALSE	parsTotalStart	2	fmrif38mm	fmrif38mm	0.915052	0.666531	1.10156	0.67709	0.444678	1.02991	0.956584	0.927452	0.973824	1000	219
model-predictors_fold-0_train-fmrif38mm_test-resting_denoise-AROMA-GSR_netmat-partial_edges-pos_weighted-False_pars-BaselineAsNuisance	predictors	AROMA-GSR	partial	pos	FALSE	BaselineAsNuisance	0	fmrif38mm	resting	-0.50489	-1.7274	0.350041	3.50923	2.86724	4.7261	0.615244	0.49108	0.709445	1000	91
model-nonuisance_fold-2_train-fmrif38mm_test-fmrif38mm_denoise-AROMA_netmat-partial_edges-neg_weighted-False_pars-parsTotalEnd	nonuisance	AROMA	partial	neg	FALSE	parsTotalEnd	2	fmrif38mm	fmrif38mm	0.911465	0.758074	1.05974	1.05601	0.772953	1.39178	0.954714	0.933779	0.970212	1000	118
model-nonuisance_fold-0_train-fmrif38mm_test-resting_denoise-AROMA_netmat-partial_edges-pos_weighted-False_pars-parsDelta	nonuisance	AROMA	partial	pos	FALSE	parsDelta	0	fmrif38mm	resting	-0.062192	-0.4854	0.282754	3.27355	2.97813	3.93945	0.612597	0.170735	0.837106	1000	106
model-nonuisance_fold-2_train-fmrif38mm_test-fmrif38mm_denoise-AROMA_netmat-partial_edges-both_weighted-False_pars-parsTotalStart	nonuisance	AROMA	partial	both	FALSE	parsTotalStart	2	fmrif38mm	fmrif38mm	0.910432	0.749934	1.07151	0.679976	0.49215	0.865561	0.954165	0.931618	0.970963	1000	229
model-predictors_fold-0_train-fmrif38mm_test-resting_denoise-AROMA-GSR_netmat-partial_edges-pos_weighted-False_pars-parsDelta	predictors	AROMA-GSR	partial	pos	FALSE	parsDelta	0	fmrif38mm	resting	-0.0950421	-0.57406	0.255391	3.23483	2.72631	4.15924	0.578195	0.424206	0.690005	1000	112
model-residualized_fold-2_train-fmrif38mm_test-fmrif38mm_denoise-AROMA_netmat-partial_edges-both_weighted-False_pars-parsTotalStart	residualized	AROMA	partial	both	FALSE	parsTotalStart	2	fmrif38mm	fmrif38mm	0.910187	0.641709	1.09159	0.689886	0.449135	1.03569	0.954042	0.923004	0.972384	1000	219
model-predictors_fold-2_train-fmrif38mm_test-fmrif38mm_denoise-AROMA_netmat-partial_edges-both_weighted-False_pars-parsTotalStart	predictors	AROMA	partial	both	FALSE	parsTotalStart	2	fmrif38mm	fmrif38mm	0.910015	0.658378	1.09104	0.69079	0.482077	0.979731	0.953949	0.921073	0.972144	1000	219
model-residualized_fold-0_train-fmrif38mm_test-resting_denoise-AROMA_netmat-full_edges-pos_weighted-True_pars-parsTotalStart	residualized	AROMA	full	pos	TRUE	parsTotalStart	0	fmrif38mm	resting	-0.221355	-0.788079	0.219059	2.46616	2.0029	3.2299	0.57198	0.217609	0.76412	1000	0.45534
model-predictors_fold-0_train-fmrif38mm_test-resting_denoise-AROMA_netmat-partial_edges-pos_weighted-False_pars-parsDelta	predictors	AROMA	partial	pos	FALSE	parsDelta	0	fmrif38mm	resting	0.024052	-0.445983	0.375765	3.01268	2.50996	3.8843	0.568651	0.400561	0.676158	1000	103
model-nonuisance_fold-2_train-fmrif38mm_test-fmrif38mm_denoise-AROMA_netmat-partial_edges-both_weighted-False_pars-parsDelta	nonuisance	AROMA	partial	both	FALSE	parsDelta	2	fmrif38mm	fmrif38mm	0.909566	0.728496	1.08649	0.911494	0.637854	1.22024	0.953718	0.927675	0.972506	1000	216
model-residualized_fold-0_train-fmrif38mm_test-resting_denoise-AROMA_netmat-partial_edges-pos_weighted-False_pars-BaselineAsNuisance	residualized	AROMA	partial	pos	FALSE	BaselineAsNuisance	0	fmrif38mm	resting	-1.0871	-2.70341	-0.157144	4.21898	3.47428	5.7255	0.558901	0.414277	0.670243	1000	94
model-predictors_fold-3_train-resting_test-resting_denoise-AROMA_netmat-full_edges-neg_weighted-False_pars-BaselineAsNuisance	predictors	AROMA	full	neg	FALSE	BaselineAsNuisance	3	resting	resting	0.944499	-0.162771	1.53446	0.583562	-0.0224565	1.85015	0.971853	0.902585	0.994429	1000	88
model-nonuisance_fold-2_train-fmrif38mm_test-fmrif38mm_denoise-AROMA_netmat-partial_edges-pos_weighted-False_pars-parsTotalStart	nonuisance	AROMA	partial	pos	FALSE	parsTotalStart	2	fmrif38mm	fmrif38mm	0.906019	0.74854	1.06414	0.705821	0.520208	0.899199	0.951851	0.928586	0.969274	1000	109
model-predictors_fold-2_train-fmrif38mm_test-fmrif38mm_denoise-AROMA-GSR_netmat-partial_edges-pos_weighted-False_pars-parsTotalStart	predictors	AROMA-GSR	partial	pos	FALSE	parsTotalStart	2	fmrif38mm	fmrif38mm	0.905852	0.681892	1.09026	0.726259	0.519428	0.994997	0.951765	0.917876	0.971829	1000	104
model-residualized_fold-3_train-resting_test-resting_denoise-AROMA_netmat-partial_edges-finger_weighted-False_pars-parsTotalEnd	residualized	AROMA	partial	finger	FALSE	parsTotalEnd	3	resting	resting	0.30332	-0.446637	0.597141	1.93858	1.02441	3.27899	0.550745	0.232489	0.640528	1000	233
model-residualized_fold-3_train-resting_test-resting_denoise-AROMA-GSR_netmat-partial_edges-both_weighted-False_pars-parsTotalEnd	residualized	AROMA-GSR	partial	both	FALSE	parsTotalEnd	3	resting	resting	0.997562	0.108032	1.47305	0.132458	-0.347766	1.18648	0.99878	0.995683	0.999786	1000	218
model-residualized_fold-2_train-fmrif38mm_test-fmrif38mm_denoise-AROMA-GSR_netmat-partial_edges-pos_weighted-False_pars-parsTotalStart	residualized	AROMA-GSR	partial	pos	FALSE	parsTotalStart	2	fmrif38mm	fmrif38mm	0.905812	0.658311	1.09424	0.727279	0.48825	1.06549	0.951746	0.91739	0.971592	1000	104
model-nonuisance_fold-2_train-fmrif38mm_test-fmrif38mm_denoise-AROMA_netmat-partial_edges-neg_weighted-False_pars-parsDelta	nonuisance	AROMA	partial	neg	FALSE	parsDelta	2	fmrif38mm	fmrif38mm	0.901504	0.711172	1.0753	0.980773	0.698196	1.26825	0.949479	0.918962	0.969442	1000	110
model-residualized_fold-3_train-resting_test-resting_denoise-AROMA-GSR_netmat-full_edges-neg_weighted-False_pars-BaselineAsNuisance	residualized	AROMA-GSR	full	neg	FALSE	BaselineAsNuisance	3	resting	resting	0.974871	-0.192732	1.52913	0.41275	-0.167734	1.72648	0.987355	0.956908	0.996328	1000	78
model-residualized_fold-3_train-resting_test-resting_denoise-AROMA-GSR_netmat-partial_edges-pos_weighted-True_pars-parsTotalEnd	residualized	AROMA-GSR	partial	pos	TRUE	parsTotalEnd	3	resting	resting	0.995147	0.0575755	1.47054	0.180803	-0.328416	1.29362	0.99757	0.991759	0.999552	1000	0.502067
model-nonuisance_fold-2_train-fmrif38mm_test-fmrif38mm_denoise-AROMA-GSR_netmat-partial_edges-both_weighted-False_pars-parsDelta	nonuisance	AROMA-GSR	partial	both	FALSE	parsDelta	2	fmrif38mm	fmrif38mm	0.900344	0.710138	1.09021	0.946337	0.68202	1.26943	0.948865	0.917425	0.970283	1000	217
model-nonuisance_fold-3_train-resting_test-resting_denoise-AROMA_netmat-partial_edges-neg_weighted-False_pars-parsTotalStart	nonuisance	AROMA	partial	neg	FALSE	parsTotalStart	3	resting	resting	0.990553	0.556917	1.29994	0.207799	-0.0679685	0.625151	0.995265	0.98765	0.998428	1000	99
model-residualized_fold-2_train-fmrif38mm_test-fmrif38mm_denoise-AROMA_netmat-partial_edges-pos_weighted-False_pars-parsTotalStart	residualized	AROMA	partial	pos	FALSE	parsTotalStart	2	fmrif38mm	fmrif38mm	0.899976	0.646568	1.09959	0.718406	0.483412	1.03154	0.948672	0.913449	0.970148	1000	106
model-predictors_fold-2_train-fmrif38mm_test-fmrif38mm_denoise-AROMA_netmat-partial_edges-pos_weighted-False_pars-parsTotalStart	predictors	AROMA	partial	pos	FALSE	parsTotalStart	2	fmrif38mm	fmrif38mm	0.899895	0.665669	1.09136	0.719158	0.49816	1.00256	0.948628	0.915146	0.970129	1000	106
model-nonuisance_fold-2_train-fmrif38mm_test-fmrif38mm_denoise-AROMA-GSR_netmat-partial_edges-both_weighted-False_pars-parsTotalStart	nonuisance	AROMA-GSR	partial	both	FALSE	parsTotalStart	2	fmrif38mm	fmrif38mm	0.89908	0.718763	1.06939	0.724839	0.543213	0.926458	0.948206	0.919405	0.968197	1000	227
model-nonuisance_fold-2_train-fmrif38mm_test-fmrif38mm_denoise-AROMA-GSR_netmat-partial_edges-neg_weighted-False_pars-parsTotalEnd	nonuisance	AROMA-GSR	partial	neg	FALSE	parsTotalEnd	2	fmrif38mm	fmrif38mm	0.896903	0.735635	1.062	1.20876	0.922775	1.51839	0.947068	0.923665	0.966685	1000	116
model-nonuisance_fold-2_train-fmrif38mm_test-fmrif38mm_denoise-AROMA_netmat-partial_edges-pos_weighted-False_pars-parsDelta	nonuisance	AROMA	partial	pos	FALSE	parsDelta	2	fmrif38mm	fmrif38mm	0.892216	0.71699	1.07395	1.07151	0.81375	1.36074	0.944584	0.915239	0.96702	1000	106
model-residualized_fold-0_train-fmrif38mm_test-resting_denoise-AROMA_netmat-full_edges-neg_weighted-True_pars-parsDelta	residualized	AROMA	full	neg	TRUE	parsDelta	0	fmrif38mm	resting	-0.180178	-0.777944	0.238586	3.72766	3.12628	4.65012	0.558009	0.448325	0.641343	1000	0.557494
model-predictors_fold-2_train-fmrif38mm_test-fmrif38mm_denoise-AROMA-GSR_netmat-partial_edges-neg_weighted-True_pars-BaselineAsNuisance	predictors	AROMA-GSR	partial	neg	TRUE	BaselineAsNuisance	2	fmrif38mm	fmrif38mm	0.890669	0.664944	1.05493	1.05803	0.729914	1.48698	0.944315	0.910909	0.964066	1000	0.499699
model-predictors_fold-2_train-fmrif38mm_test-fmrif38mm_denoise-AROMA_netmat-partial_edges-neg_weighted-True_pars-BaselineAsNuisance	predictors	AROMA	partial	neg	TRUE	BaselineAsNuisance	2	fmrif38mm	fmrif38mm	0.890424	0.638111	1.05927	1.04425	0.743979	1.49503	0.944244	0.909442	0.965077	1000	0.499612
model-predictors_fold-2_train-fmrif38mm_test-fmrif38mm_denoise-AROMA-GSR_netmat-partial_edges-both_weighted-True_pars-BaselineAsNuisance	predictors	AROMA-GSR	partial	both	TRUE	BaselineAsNuisance	2	fmrif38mm	fmrif38mm	0.890367	0.650853	1.04768	1.03728	0.74083	1.45281	0.944215	0.909919	0.963446	1000	0.5
model-residualized_fold-3_train-resting_test-resting_denoise-AROMA_netmat-full_edges-both_weighted-True_pars-parsDelta	residualized	AROMA	full	both	TRUE	parsDelta	3	resting	resting	0.972329	0.0995588	1.46286	0.575313	-0.107586	1.75839	0.986068	0.94163	0.995879	1000	0.5
model-nonuisance_fold-3_train-resting_test-resting_denoise-AROMA_netmat-full_edges-pos_weighted-False_pars-parsDelta	nonuisance	AROMA	full	pos	FALSE	parsDelta	3	resting	resting	0.731437	0.0814478	1.32949	1.61235	0.89209	2.49573	0.855241	0.702747	0.953192	1000	3
model-predictors_fold-0_train-fmrif38mm_test-resting_denoise-AROMA-GSR_netmat-partial_edges-both_weighted-False_pars-parsDelta	predictors	AROMA-GSR	partial	both	FALSE	parsDelta	0	fmrif38mm	resting	-0.107637	-0.569836	0.271146	3.30865	2.80163	4.11891	0.55648	0.374189	0.679782	1000	222
model-residualized_fold-0_train-fmrif38mm_test-resting_denoise-AROMA-GSR_netmat-partial_edges-pos_weighted-False_pars-BaselineAsNuisance	residualized	AROMA-GSR	partial	pos	FALSE	BaselineAsNuisance	0	fmrif38mm	resting	-1.09392	-2.64593	-0.212914	4.09536	3.3873	5.39485	0.555986	0.410562	0.666802	1000	91
model-predictors_fold-2_train-fmrif38mm_test-fmrif38mm_denoise-AROMA_netmat-partial_edges-both_weighted-True_pars-BaselineAsNuisance	predictors	AROMA	partial	both	TRUE	BaselineAsNuisance	2	fmrif38mm	fmrif38mm	0.890135	0.640561	1.05968	1.01414	0.696003	1.4779	0.944185	0.911458	0.96513	1000	0.5
model-predictors_fold-2_train-fmrif38mm_test-fmrif38mm_denoise-AROMA_netmat-partial_edges-pos_weighted-True_pars-parsTotalEnd	predictors	AROMA	partial	pos	TRUE	parsTotalEnd	2	fmrif38mm	fmrif38mm	0.890132	0.663727	1.053	1.12433	0.825735	1.54082	0.944062	0.911401	0.964144	1000	0.49845
model-predictors_fold-0_train-fmrif38mm_test-resting_denoise-AROMA_netmat-full_edges-neg_weighted-True_pars-parsDelta	predictors	AROMA	full	neg	TRUE	parsDelta	0	fmrif38mm	resting	-1.78559	-3.85537	-0.228627	5.63068	4.83543	6.90693	0.523338	0.416018	0.621499	1000	0.557494
model-nonuisance_fold-0_train-fmrif38mm_test-resting_denoise-AROMA-GSR_netmat-partial_edges-both_weighted-False_pars-parsDelta	nonuisance	AROMA-GSR	partial	both	FALSE	parsDelta	0	fmrif38mm	resting	-0.270557	-0.684227	0.0673497	3.86985	3.53802	4.49748	0.521515	0.0300724	0.820852	1000	217
model-predictors_fold-2_train-fmrif38mm_test-fmrif38mm_denoise-AROMA_netmat-partial_edges-both_weighted-True_pars-parsTotalEnd	predictors	AROMA	partial	both	TRUE	parsTotalEnd	2	fmrif38mm	fmrif38mm	0.889925	0.621953	1.05445	1.13069	0.830176	1.58107	0.943961	0.905243	0.963875	1000	0.5
model-predictors_fold-3_train-resting_test-resting_denoise-AROMA_netmat-partial_edges-pos_weighted-False_pars-parsTotalStart	predictors	AROMA	partial	pos	FALSE	parsTotalStart	3	resting	resting	0.989479	0.197751	1.52116	0.232119	-0.185438	0.984771	0.994726	0.98366	0.998902	1000	112
model-predictors_fold-2_train-fmrif38mm_test-fmrif38mm_denoise-AROMA_netmat-partial_edges-pos_weighted-True_pars-BaselineAsNuisance	predictors	AROMA	partial	pos	TRUE	BaselineAsNuisance	2	fmrif38mm	fmrif38mm	0.889289	0.640439	1.05201	1.01457	0.677151	1.4715	0.943766	0.908016	0.96348	1000	0.500388
model-residualized_fold-2_train-fmrif38mm_test-fmrif38mm_denoise-AROMA_netmat-partial_edges-pos_weighted-True_pars-parsTotalEnd	residualized	AROMA	partial	pos	TRUE	parsTotalEnd	2	fmrif38mm	fmrif38mm	0.888647	0.659205	1.05788	1.13035	0.776208	1.62525	0.943398	0.910569	0.962945	1000	0.49845
model-predictors_fold-2_train-fmrif38mm_test-fmrif38mm_denoise-AROMA-GSR_netmat-partial_edges-both_weighted-True_pars-parsTotalEnd	predictors	AROMA-GSR	partial	both	TRUE	parsTotalEnd	2	fmrif38mm	fmrif38mm	0.888565	0.646413	1.05611	1.15056	0.841929	1.60973	0.943221	0.909288	0.964009	1000	0.5
model-residualized_fold-0_train-fmrif38mm_test-resting_denoise-AROMA-GSR_netmat-partial_edges-pos_weighted-False_pars-parsDelta	residualized	AROMA-GSR	partial	pos	FALSE	parsDelta	0	fmrif38mm	resting	-0.212628	-0.775026	0.18325	3.54907	2.95696	4.53785	0.512542	0.329312	0.63926	1000	112
model-residualized_fold-0_train-fmrif38mm_test-resting_denoise-AROMA_netmat-partial_edges-pos_weighted-False_pars-parsDelta	residualized	AROMA	partial	pos	FALSE	parsDelta	0	fmrif38mm	resting	-0.215654	-0.735619	0.163405	3.56469	2.9919	4.52001	0.508853	0.305795	0.628157	1000	103
model-residualized_fold-2_train-fmrif38mm_test-fmrif38mm_denoise-AROMA_netmat-partial_edges-both_weighted-True_pars-BaselineAsNuisance	residualized	AROMA	partial	both	TRUE	BaselineAsNuisance	2	fmrif38mm	fmrif38mm	0.888484	0.638021	1.05978	1.02161	0.670008	1.51963	0.943434	0.910149	0.964241	1000	0.5
model-nonuisance_fold-3_train-resting_test-resting_denoise-AROMA-GSR_netmat-full_edges-pos_weighted-True_pars-parsDelta	nonuisance	AROMA-GSR	full	pos	TRUE	parsDelta	3	resting	resting	0.875921	0.49542	1.20764	1.11982	0.623173	1.8507	0.935906	0.873585	0.97531	1000	0.503273
model-nonuisance_fold-3_train-resting_test-resting_denoise-AROMA-GSR_netmat-partial_edges-finger_weighted-True_pars-parsTotalEnd	nonuisance	AROMA-GSR	partial	finger	TRUE	parsTotalEnd	3	resting	resting	0.00976182	-0.461354	0.16349	2.70324	1.89674	3.98389	0.0988019	-0.0279461	0.16867	1000	0.00669732
model-residualized_fold-2_train-fmrif38mm_test-fmrif38mm_denoise-AROMA_netmat-partial_edges-both_weighted-True_pars-parsTotalEnd	residualized	AROMA	partial	both	TRUE	parsTotalEnd	2	fmrif38mm	fmrif38mm	0.888462	0.597612	1.05247	1.138	0.800573	1.64395	0.943309	0.907787	0.962409	1000	0.5
model-residualized_fold-2_train-fmrif38mm_test-fmrif38mm_denoise-AROMA_netmat-partial_edges-neg_weighted-True_pars-BaselineAsNuisance	residualized	AROMA	partial	neg	TRUE	BaselineAsNuisance	2	fmrif38mm	fmrif38mm	0.888461	0.63365	1.06306	1.05496	0.700299	1.57807	0.943379	0.908704	0.964718	1000	0.499612
model-residualized_fold-0_train-fmrif38mm_test-resting_denoise-AROMA-GSR_netmat-partial_edges-both_weighted-False_pars-parsDelta	residualized	AROMA-GSR	partial	both	FALSE	parsDelta	0	fmrif38mm	resting	-0.224653	-0.747948	0.181174	3.51902	2.94172	4.43691	0.502716	0.308673	0.640389	1000	222
model-residualized_fold-2_train-fmrif38mm_test-fmrif38mm_denoise-AROMA-GSR_netmat-partial_edges-neg_weighted-True_pars-BaselineAsNuisance	residualized	AROMA-GSR	partial	neg	TRUE	BaselineAsNuisance	2	fmrif38mm	fmrif38mm	0.888457	0.639782	1.06101	1.07098	0.718057	1.58141	0.943346	0.908938	0.963597	1000	0.499699
model-nonuisance_fold-3_train-resting_test-resting_denoise-AROMA_netmat-partial_edges-neg_weighted-False_pars-parsTotalEnd	nonuisance	AROMA	partial	neg	FALSE	parsTotalEnd	3	resting	resting	0.982809	0.574179	1.30672	0.319454	0.0101594	0.786914	0.991367	0.977599	0.997725	1000	109
model-nonuisance_fold-0_train-fmrif38mm_test-resting_denoise-AROMA_netmat-partial_edges-pos_weighted-True_pars-parsTotalEnd	nonuisance	AROMA	partial	pos	TRUE	parsTotalEnd	0	fmrif38mm	resting	-2.17658	-3.00627	-1.32197	4.98674	4.67081	5.74003	0.495969	-9.44e-05	0.80049	1000	0.499871
model-residualized_fold-2_train-fmrif38mm_test-fmrif38mm_denoise-AROMA-GSR_netmat-partial_edges-both_weighted-True_pars-BaselineAsNuisance	residualized	AROMA-GSR	partial	both	TRUE	BaselineAsNuisance	2	fmrif38mm	fmrif38mm	0.888372	0.634871	1.05122	1.04788	0.712364	1.50867	0.943325	0.909408	0.963658	1000	0.5
model-predictors_fold-2_train-fmrif38mm_test-fmrif38mm_denoise-AROMA-GSR_netmat-partial_edges-both_weighted-False_pars-BaselineAsNuisance	predictors	AROMA-GSR	partial	both	FALSE	BaselineAsNuisance	2	fmrif38mm	fmrif38mm	0.888122	0.643505	1.06065	1.01879	0.720072	1.50168	0.943078	0.907315	0.96457	1000	186
model-nonuisance_fold-0_train-fmrif38mm_test-resting_denoise-AROMA-GSR_netmat-partial_edges-pos_weighted-True_pars-parsDelta	nonuisance	AROMA-GSR	partial	pos	TRUE	parsDelta	0	fmrif38mm	resting	-0.43965	-0.859418	-0.115686	3.9891	3.65712	4.73143	0.4812	0.145632	0.700896	1000	0.500431
model-residualized_fold-3_train-resting_test-resting_denoise-AROMA_netmat-full_edges-neg_weighted-False_pars-parsTotalEnd	residualized	AROMA	full	neg	FALSE	parsTotalEnd	3	resting	resting	0.93318	0.00334184	1.46223	0.69645	0.188202	1.68947	0.966012	0.899425	0.99163	1000	62
model-nonuisance_fold-3_train-resting_test-resting_denoise-AROMA-GSR_netmat-partial_edges-pos_weighted-True_pars-parsTotalStart	nonuisance	AROMA-GSR	partial	pos	TRUE	parsTotalStart	3	resting	resting	0.993883	0.605828	1.28543	0.176021	-0.0985914	0.635668	0.996937	0.992287	0.998873	1000	0.500947
model-residualized_fold-2_train-fmrif38mm_test-fmrif38mm_denoise-AROMA_netmat-partial_edges-pos_weighted-True_pars-BaselineAsNuisance	residualized	AROMA	partial	pos	TRUE	BaselineAsNuisance	2	fmrif38mm	fmrif38mm	0.887724	0.608701	1.06706	1.02385	0.650175	1.56255	0.943046	0.905633	0.963421	1000	0.500388
model-nonuisance_fold-0_train-fmrif38mm_test-resting_denoise-AROMA-GSR_netmat-partial_edges-pos_weighted-True_pars-parsTotalEnd	nonuisance	AROMA-GSR	partial	pos	TRUE	parsTotalEnd	0	fmrif38mm	resting	-2.23434	-3.20046	-1.35237	5.06327	4.74392	5.79599	0.480206	0.00785919	0.786953	1000	0.49888
model-nonuisance_fold-3_train-resting_test-resting_denoise-AROMA-GSR_netmat-full_edges-neg_weighted-True_pars-parsTotalEnd	nonuisance	AROMA-GSR	full	neg	TRUE	parsTotalEnd	3	resting	resting	0.943738	0.530251	1.24767	0.618102	0.238433	1.19843	0.971462	0.931298	0.988928	1000	0.485659
model-residualized_fold-0_train-fmrif38mm_test-resting_denoise-AROMA_netmat-partial_edges-finger_weighted-False_pars-parsDelta	residualized	AROMA	partial	finger	FALSE	parsDelta	0	fmrif38mm	resting	-0.252355	-0.921668	0.197071	3.59305	2.94056	4.63708	0.472081	0.0965322	0.637462	1000	233
model-predictors_fold-0_train-fmrif38mm_test-resting_denoise-AROMA_netmat-partial_edges-finger_weighted-False_pars-parsDelta	predictors	AROMA	partial	finger	FALSE	parsDelta	0	fmrif38mm	resting	-0.488359	-1.45416	0.0306643	3.89069	3.1057	5.22319	0.469466	0.168545	0.63835	1000	233
model-predictors_fold-3_train-resting_test-resting_denoise-AROMA_netmat-full_edges-pos_weighted-False_pars-parsTotalEnd	predictors	AROMA	full	pos	FALSE	parsTotalEnd	3	resting	resting	0.87287	0.0567056	1.38137	0.960422	0.329883	1.89163	0.934275	0.841622	0.9741	1000	22
model-nonuisance_fold-2_train-fmrif38mm_test-fmrif38mm_denoise-AROMA-GSR_netmat-partial_edges-neg_weighted-False_pars-parsDelta	nonuisance	AROMA-GSR	partial	neg	FALSE	parsDelta	2	fmrif38mm	fmrif38mm	0.887675	0.708059	1.07567	1.0464	0.766643	1.35303	0.942167	0.909069	0.966586	1000	105
model-predictors_fold-2_train-fmrif38mm_test-fmrif38mm_denoise-AROMA-GSR_netmat-partial_edges-pos_weighted-True_pars-parsTotalEnd	predictors	AROMA-GSR	partial	pos	TRUE	parsTotalEnd	2	fmrif38mm	fmrif38mm	0.887627	0.649824	1.05104	1.14393	0.825484	1.57834	0.942707	0.910261	0.962661	1000	0.497761
model-predictors_fold-3_train-resting_test-resting_denoise-AROMA_netmat-partial_edges-neg_weighted-True_pars-parsDelta	predictors	AROMA	partial	neg	TRUE	parsDelta	3	resting	resting	0.997584	0.341661	1.3723	0.163775	-0.375686	1.14454	0.998791	0.995915	0.999635	1000	0.499742
model-residualized_fold-3_train-resting_test-resting_denoise-AROMA-GSR_netmat-full_edges-neg_weighted-False_pars-parsTotalStart	residualized	AROMA-GSR	full	neg	FALSE	parsTotalStart	3	resting	resting	0.95592	-0.0153595	1.52317	0.509366	0.00660683	1.45434	0.977712	0.933685	0.994586	1000	100
model-residualized_fold-2_train-fmrif38mm_test-fmrif38mm_denoise-AROMA-GSR_netmat-partial_edges-both_weighted-True_pars-parsTotalEnd	residualized	AROMA-GSR	partial	both	TRUE	parsTotalEnd	2	fmrif38mm	fmrif38mm	0.886951	0.613521	1.05271	1.15867	0.829465	1.68111	0.942503	0.906822	0.962493	1000	0.5
model-nonuisance_fold-3_train-resting_test-resting_denoise-AROMA_netmat-full_edges-finger_weighted-False_pars-parsTotalStart	nonuisance	AROMA	full	finger	FALSE	parsTotalStart	3	resting	resting	0.16613	-0.255568	0.301258	2.26385	1.61259	3.26724	0.407591	-0.368642	0.445111	1000	233
model-nonuisance_fold-3_train-resting_test-resting_denoise-AROMA-GSR_netmat-full_edges-neg_weighted-True_pars-parsDelta	nonuisance	AROMA-GSR	full	neg	TRUE	parsDelta	3	resting	resting	0.932144	0.510013	1.25422	0.797741	0.353195	1.50286	0.965476	0.923394	0.987042	1000	0.496727
model-predictors_fold-2_train-fmrif38mm_test-fmrif38mm_denoise-AROMA-GSR_netmat-partial_edges-pos_weighted-True_pars-BaselineAsNuisance	predictors	AROMA-GSR	partial	pos	TRUE	BaselineAsNuisance	2	fmrif38mm	fmrif38mm	0.886941	0.650602	1.05263	1.05017	0.734157	1.52554	0.94248	0.909243	0.963487	1000	0.500301
model-predictors_fold-0_train-fmrif38mm_test-resting_denoise-AROMA_netmat-partial_edges-both_weighted-False_pars-parsDelta	predictors	AROMA	partial	both	FALSE	parsDelta	0	fmrif38mm	resting	-0.113688	-0.58929	0.261593	3.3273	2.81226	4.21804	0.469042	0.251271	0.612176	1000	210
model-predictors_fold-2_train-fmrif38mm_test-fmrif38mm_denoise-AROMA_netmat-partial_edges-neg_weighted-True_pars-parsTotalEnd	predictors	AROMA	partial	neg	TRUE	parsTotalEnd	2	fmrif38mm	fmrif38mm	0.886505	0.646805	1.04836	1.15303	0.850498	1.54929	0.942176	0.908406	0.963324	1000	0.50155
model-residualized_fold-2_train-fmrif38mm_test-fmrif38mm_denoise-AROMA-GSR_netmat-partial_edges-both_weighted-False_pars-BaselineAsNuisance	residualized	AROMA-GSR	partial	both	FALSE	BaselineAsNuisance	2	fmrif38mm	fmrif38mm	0.886194	0.628671	1.05602	1.0315	0.68442	1.49843	0.942185	0.906176	0.963543	1000	186
model-predictors_fold-2_train-fmrif38mm_test-fmrif38mm_denoise-AROMA-GSR_netmat-partial_edges-neg_weighted-True_pars-parsTotalEnd	predictors	AROMA-GSR	partial	neg	TRUE	parsTotalEnd	2	fmrif38mm	fmrif38mm	0.886142	0.651186	1.04323	1.15852	0.871501	1.56981	0.941955	0.909162	0.962068	1000	0.502239
model-predictors_fold-0_train-fmrif38mm_test-resting_denoise-AROMA-GSR_netmat-partial_edges-both_weighted-False_pars-BaselineAsNuisance	predictors	AROMA-GSR	partial	both	FALSE	BaselineAsNuisance	0	fmrif38mm	resting	-0.869885	-2.1591	-0.0412613	3.86934	3.22861	5.11123	0.465644	0.303111	0.596018	1000	186
model-predictors_fold-0_train-fmrif38mm_test-resting_denoise-AROMA_netmat-full_edges-both_weighted-False_pars-parsTotalEnd	predictors	AROMA	full	both	FALSE	parsTotalEnd	0	fmrif38mm	resting	-2.43713	-4.82709	-0.716951	5.59936	4.89526	6.73301	0.463949	0.249294	0.66938	1000	116
model-predictors_fold-3_train-resting_test-resting_denoise-AROMA_netmat-partial_edges-finger_weighted-True_pars-BaselineAsNuisance	predictors	AROMA	partial	finger	TRUE	BaselineAsNuisance	3	resting	resting	0.43352	-2.68904	1.03634	2.11907	0.953598	4.57955	0.658422	0.258275	0.762693	1000	0.00684089
model-residualized_fold-0_train-fmrif38mm_test-resting_denoise-AROMA-GSR_netmat-partial_edges-finger_weighted-False_pars-BaselineAsNuisance	residualized	AROMA-GSR	partial	finger	FALSE	BaselineAsNuisance	0	fmrif38mm	resting	-1.22315	-2.67181	-0.287258	4.11202	3.32702	5.35949	0.457433	0.290588	0.575373	1000	233
model-residualized_fold-2_train-fmrif38mm_test-fmrif38mm_denoise-AROMA-GSR_netmat-partial_edges-pos_weighted-True_pars-parsTotalEnd	residualized	AROMA-GSR	partial	pos	TRUE	parsTotalEnd	2	fmrif38mm	fmrif38mm	0.885986	0.633371	1.05506	1.15225	0.799918	1.65517	0.941973	0.909351	0.962148	1000	0.497761
model-residualized_fold-2_train-fmrif38mm_test-fmrif38mm_denoise-AROMA-GSR_netmat-partial_edges-pos_weighted-True_pars-BaselineAsNuisance	residualized	AROMA-GSR	partial	pos	TRUE	BaselineAsNuisance	2	fmrif38mm	fmrif38mm	0.885197	0.627261	1.0529	1.06	0.692442	1.60561	0.94168	0.907953	0.962193	1000	0.500301
model-residualized_fold-2_train-fmrif38mm_test-fmrif38mm_denoise-AROMA_netmat-partial_edges-neg_weighted-True_pars-parsTotalEnd	residualized	AROMA	partial	neg	TRUE	parsTotalEnd	2	fmrif38mm	fmrif38mm	0.885098	0.655146	1.05099	1.16008	0.838886	1.5882	0.941552	0.908493	0.962353	1000	0.50155
model-nonuisance_fold-2_train-fmrif38mm_test-fmrif38mm_denoise-AROMA-GSR_netmat-partial_edges-neg_weighted-False_pars-parsTotalStart	nonuisance	AROMA-GSR	partial	neg	FALSE	parsTotalStart	2	fmrif38mm	fmrif38mm	0.884914	0.702076	1.04276	0.773916	0.600254	0.97922	0.940699	0.905292	0.962138	1000	126
model-residualized_fold-2_train-fmrif38mm_test-fmrif38mm_denoise-AROMA-GSR_netmat-partial_edges-neg_weighted-True_pars-parsTotalEnd	residualized	AROMA-GSR	partial	neg	TRUE	parsTotalEnd	2	fmrif38mm	fmrif38mm	0.884556	0.637734	1.0525	1.1668	0.843179	1.64119	0.941252	0.907931	0.962143	1000	0.502239
model-nonuisance_fold-3_train-resting_test-resting_denoise-AROMA-GSR_netmat-partial_edges-finger_weighted-False_pars-parsTotalStart	nonuisance	AROMA-GSR	partial	finger	FALSE	parsTotalStart	3	resting	resting	0.0675974	-0.339702	0.223561	2.31175	1.60648	3.33913	0.259995	-0.167644	0.347823	1000	233
model-residualized_fold-2_train-fmrif38mm_test-fmrif38mm_denoise-AROMA_netmat-partial_edges-neg_weighted-False_pars-parsTotalStart	residualized	AROMA	partial	neg	FALSE	parsTotalStart	2	fmrif38mm	fmrif38mm	0.884105	0.625717	1.05659	0.792438	0.558368	1.15626	0.940283	0.900898	0.962838	1000	113
model-predictors_fold-0_train-fmrif38mm_test-resting_denoise-AROMA_netmat-partial_edges-pos_weighted-False_pars-parsTotalEnd	predictors	AROMA	partial	pos	FALSE	parsTotalEnd	0	fmrif38mm	resting	-1.73074	-2.68465	-0.902129	4.92642	4.37061	5.99295	0.455379	0.317834	0.585395	1000	81
model-nonuisance_fold-3_train-resting_test-resting_denoise-AROMA-GSR_netmat-partial_edges-neg_weighted-False_pars-parsDelta	nonuisance	AROMA-GSR	partial	neg	FALSE	parsDelta	3	resting	resting	0.98681	0.599846	1.29383	0.376679	0.00328228	0.958389	0.993383	0.984163	0.997876	1000	109
model-residualized_fold-3_train-resting_test-resting_denoise-AROMA-GSR_netmat-partial_edges-finger_weighted-True_pars-parsDelta	residualized	AROMA-GSR	partial	finger	TRUE	parsDelta	3	resting	resting	0.245948	-0.603075	0.529234	2.94808	1.91766	4.71588	0.495932	0.0128597	0.611764	1000	0.00669732
model-predictors_fold-0_train-fmrif38mm_test-resting_denoise-AROMA_netmat-full_edges-neg_weighted-False_pars-parsDelta	predictors	AROMA	full	neg	FALSE	parsDelta	0	fmrif38mm	resting	-2.28667	-4.42341	-0.757595	6.05142	5.32912	7.30507	0.45054	0.304912	0.582027	1000	112
model-predictors_fold-2_train-fmrif38mm_test-fmrif38mm_denoise-AROMA_netmat-partial_edges-neg_weighted-False_pars-parsTotalStart	predictors	AROMA	partial	neg	FALSE	parsTotalStart	2	fmrif38mm	fmrif38mm	0.883792	0.661069	1.05558	0.795303	0.583348	1.07493	0.940108	0.901566	0.963128	1000	113
model-residualized_fold-3_train-resting_test-resting_denoise-AROMA-GSR_netmat-full_edges-both_weighted-True_pars-parsDelta	residualized	AROMA-GSR	full	both	TRUE	parsDelta	3	resting	resting	0.991332	0.128413	1.4601	0.273443	-0.38515	1.39223	0.995657	0.983501	0.99868	1000	0.5
model-residualized_fold-0_train-fmrif38mm_test-resting_denoise-AROMA_netmat-partial_edges-both_weighted-False_pars-parsDelta	residualized	AROMA	partial	both	FALSE	parsDelta	0	fmrif38mm	resting	-0.271832	-0.854093	0.131236	3.54891	2.96894	4.47715	0.450232	0.210992	0.596199	1000	210
model-predictors_fold-3_train-resting_test-resting_denoise-AROMA-GSR_netmat-full_edges-both_weighted-False_pars-BaselineAsNuisance	predictors	AROMA-GSR	full	both	FALSE	BaselineAsNuisance	3	resting	resting	0.995442	-0.142377	1.55066	0.196559	-0.336526	1.36509	0.997718	0.991876	0.99951	1000	188
model-residualized_fold-2_train-fmrif38mm_test-fmrif38mm_denoise-AROMA-GSR_netmat-partial_edges-neg_weighted-False_pars-parsTotalStart	residualized	AROMA-GSR	partial	neg	FALSE	parsTotalStart	2	fmrif38mm	fmrif38mm	0.882698	0.650142	1.06802	0.788125	0.556231	1.11682	0.939522	0.899695	0.963707	1000	115
model-predictors_fold-2_train-fmrif38mm_test-fmrif38mm_denoise-AROMA-GSR_netmat-partial_edges-neg_weighted-False_pars-BaselineAsNuisance	predictors	AROMA-GSR	partial	neg	FALSE	BaselineAsNuisance	2	fmrif38mm	fmrif38mm	0.882651	0.637973	1.058	1.08499	0.773857	1.49928	0.940026	0.901999	0.962893	1000	95
model-predictors_fold-2_train-fmrif38mm_test-fmrif38mm_denoise-AROMA-GSR_netmat-partial_edges-neg_weighted-False_pars-parsTotalStart	predictors	AROMA-GSR	partial	neg	FALSE	parsTotalStart	2	fmrif38mm	fmrif38mm	0.88262	0.664941	1.06144	0.78854	0.588489	1.05606	0.939479	0.900679	0.963487	1000	115
model-residualized_fold-0_train-fmrif38mm_test-resting_denoise-AROMA_netmat-partial_edges-finger_weighted-False_pars-BaselineAsNuisance	residualized	AROMA	partial	finger	FALSE	BaselineAsNuisance	0	fmrif38mm	resting	-1.22275	-2.67132	-0.293936	4.15877	3.40176	5.36778	0.446102	0.229488	0.610349	1000	233
model-nonuisance_fold-2_train-fmrif38mm_test-fmrif38mm_denoise-AROMA-GSR_netmat-partial_edges-pos_weighted-False_pars-parsDelta	nonuisance	AROMA-GSR	partial	pos	FALSE	parsDelta	2	fmrif38mm	fmrif38mm	0.881511	0.687971	1.06788	1.09506	0.834379	1.40222	0.938889	0.902297	0.964029	1000	112
model-predictors_fold-2_train-fmrif38mm_test-fmrif38mm_denoise-AROMA-GSR_netmat-partial_edges-neg_weighted-True_pars-parsDelta	predictors	AROMA-GSR	partial	neg	TRUE	parsDelta	2	fmrif38mm	fmrif38mm	0.88008	0.677403	1.06648	1.02205	0.692286	1.42282	0.938287	0.901535	0.962179	1000	0.49888
model-predictors_fold-3_train-resting_test-resting_denoise-AROMA-GSR_netmat-partial_edges-neg_weighted-False_pars-BaselineAsNuisance	predictors	AROMA-GSR	partial	neg	FALSE	BaselineAsNuisance	3	resting	resting	0.995055	0.0526786	1.54581	0.172554	-0.339891	1.26002	0.997525	0.991572	0.999579	1000	125
model-residualized_fold-2_train-fmrif38mm_test-fmrif38mm_denoise-AROMA-GSR_netmat-partial_edges-neg_weighted-False_pars-BaselineAsNuisance	residualized	AROMA-GSR	partial	neg	FALSE	BaselineAsNuisance	2	fmrif38mm	fmrif38mm	0.879652	0.622696	1.06581	1.10614	0.741599	1.57922	0.938602	0.898555	0.962339	1000	95
model-predictors_fold-2_train-fmrif38mm_test-fmrif38mm_denoise-AROMA_netmat-partial_edges-neg_weighted-True_pars-parsDelta	predictors	AROMA	partial	neg	TRUE	parsDelta	2	fmrif38mm	fmrif38mm	0.879203	0.665859	1.06492	1.01423	0.690233	1.42088	0.937859	0.901656	0.962032	1000	0.499612
model-predictors_fold-0_train-fmrif38mm_test-resting_denoise-AROMA_netmat-partial_edges-finger_weighted-False_pars-BaselineAsNuisance	predictors	AROMA	partial	finger	FALSE	BaselineAsNuisance	0	fmrif38mm	resting	-1.48448	-3.11331	-0.417752	4.46597	3.621	5.75897	0.444321	0.250922	0.609135	1000	233
model-predictors_fold-3_train-resting_test-resting_denoise-AROMA_netmat-partial_edges-pos_weighted-True_pars-BaselineAsNuisance	predictors	AROMA	partial	pos	TRUE	BaselineAsNuisance	3	resting	resting	0.997093	-0.0594239	1.52387	0.143788	-0.386038	1.25177	0.998545	0.994886	0.999698	1000	0.499612
model-predictors_fold-3_train-resting_test-resting_denoise-AROMA-GSR_netmat-partial_edges-pos_weighted-False_pars-BaselineAsNuisance	predictors	AROMA-GSR	partial	pos	FALSE	BaselineAsNuisance	3	resting	resting	0.998351	-0.0921164	1.51815	0.108307	-0.386629	1.29654	0.999175	0.997045	0.999825	1000	120
model-predictors_fold-3_train-resting_test-resting_denoise-AROMA_netmat-partial_edges-both_weighted-False_pars-parsTotalStart	predictors	AROMA	partial	both	FALSE	parsTotalStart	3	resting	resting	0.996426	0.0334011	1.55652	0.141611	-0.285946	0.960551	0.998211	0.994163	0.999626	1000	212
model-residualized_fold-2_train-fmrif38mm_test-fmrif38mm_denoise-AROMA-GSR_netmat-partial_edges-neg_weighted-True_pars-parsDelta	residualized	AROMA-GSR	partial	neg	TRUE	parsDelta	2	fmrif38mm	fmrif38mm	0.877018	0.647618	1.0741	1.04038	0.709592	1.55544	0.936774	0.901541	0.961811	1000	0.49888
model-residualized_fold-2_train-fmrif38mm_test-fmrif38mm_denoise-AROMA_netmat-partial_edges-neg_weighted-True_pars-parsDelta	residualized	AROMA	partial	neg	TRUE	parsDelta	2	fmrif38mm	fmrif38mm	0.876468	0.640108	1.07063	1.03329	0.67425	1.50983	0.936515	0.899707	0.961826	1000	0.499612
model-nonuisance_fold-2_train-fmrif38mm_test-fmrif38mm_denoise-AROMA-GSR_netmat-partial_edges-pos_weighted-False_pars-parsTotalStart	nonuisance	AROMA-GSR	partial	pos	FALSE	parsTotalStart	2	fmrif38mm	fmrif38mm	0.876332	0.701779	1.04907	0.770253	0.592159	0.976436	0.936166	0.903624	0.960576	1000	101
model-predictors_fold-2_train-fmrif38mm_test-fmrif38mm_denoise-AROMA-GSR_netmat-partial_edges-both_weighted-True_pars-parsDelta	predictors	AROMA-GSR	partial	both	TRUE	parsDelta	2	fmrif38mm	fmrif38mm	0.875833	0.682635	1.05232	1.04573	0.734111	1.46885	0.93609	0.900729	0.95953	1000	0.5
model-nonuisance_fold-2_train-fmrif38mm_test-fmrif38mm_denoise-AROMA_netmat-partial_edges-neg_weighted-False_pars-parsTotalStart	nonuisance	AROMA	partial	neg	FALSE	parsTotalStart	2	fmrif38mm	fmrif38mm	0.874912	0.69663	1.04111	0.810772	0.618446	1.02155	0.935372	0.901992	0.959842	1000	120
model-nonuisance_fold-3_train-resting_test-resting_denoise-AROMA_netmat-partial_edges-neg_weighted-True_pars-parsTotalStart	nonuisance	AROMA	partial	neg	TRUE	parsTotalStart	3	resting	resting	0.993374	0.568155	1.292	0.178626	-0.113441	0.620479	0.996682	0.991919	0.998772	1000	0.501292
model-predictors_fold-2_train-fmrif38mm_test-fmrif38mm_denoise-AROMA-GSR_netmat-partial_edges-both_weighted-False_pars-parsTotalEnd	predictors	AROMA-GSR	partial	both	FALSE	parsTotalEnd	2	fmrif38mm	fmrif38mm	0.873721	0.639329	1.04491	1.22079	0.937585	1.63094	0.935361	0.8945	0.95943	1000	169
model-residualized_fold-0_train-fmrif38mm_test-resting_denoise-AROMA-GSR_netmat-partial_edges-both_weighted-False_pars-BaselineAsNuisance	residualized	AROMA-GSR	partial	both	FALSE	BaselineAsNuisance	0	fmrif38mm	resting	-1.2373	-2.62232	-0.302294	4.24811	3.5408	5.44923	0.442787	0.275173	0.586995	1000	186
model-predictors_fold-2_train-fmrif38mm_test-fmrif38mm_denoise-AROMA_netmat-partial_edges-both_weighted-True_pars-parsDelta	predictors	AROMA	partial	both	TRUE	parsDelta	2	fmrif38mm	fmrif38mm	0.873273	0.655247	1.06903	1.04965	0.731859	1.44407	0.934809	0.897712	0.961411	1000	0.5
model-residualized_fold-2_train-fmrif38mm_test-fmrif38mm_denoise-AROMA-GSR_netmat-partial_edges-both_weighted-True_pars-parsDelta	residualized	AROMA-GSR	partial	both	TRUE	parsDelta	2	fmrif38mm	fmrif38mm	0.873242	0.655503	1.06051	1.0624	0.695105	1.52909	0.934819	0.899259	0.959036	1000	0.5
model-residualized_fold-2_train-fmrif38mm_test-fmrif38mm_denoise-AROMA-GSR_netmat-partial_edges-both_weighted-False_pars-parsTotalEnd	residualized	AROMA-GSR	partial	both	FALSE	parsTotalEnd	2	fmrif38mm	fmrif38mm	0.872171	0.610589	1.05077	1.22888	0.914937	1.71895	0.934673	0.896537	0.95906	1000	169
model-predictors_fold-3_train-resting_test-resting_denoise-AROMA-GSR_netmat-full_edges-neg_weighted-True_pars-parsTotalStart	predictors	AROMA-GSR	full	neg	TRUE	parsTotalStart	3	resting	resting	0.947778	0.0819859	1.50889	0.503716	0.0238473	1.3296	0.973539	0.919323	0.99397	1000	0.470413
model-residualized_fold-2_train-fmrif38mm_test-fmrif38mm_denoise-AROMA_netmat-partial_edges-both_weighted-True_pars-parsDelta	residualized	AROMA	partial	both	TRUE	parsDelta	2	fmrif38mm	fmrif38mm	0.871225	0.640499	1.06436	1.06112	0.704211	1.53162	0.933814	0.896663	0.959306	1000	0.5
model-residualized_fold-0_train-fmrif38mm_test-resting_denoise-AROMA_netmat-full_edges-finger_weighted-True_pars-parsDelta	residualized	AROMA	full	finger	TRUE	parsDelta	0	fmrif38mm	resting	-0.278582	-0.932664	0.156682	3.61029	2.88783	4.61949	0.442674	0.00594219	0.62979	1000	0.0597735
model-residualized_fold-0_train-fmrif38mm_test-resting_denoise-AROMA_netmat-full_edges-neg_weighted-False_pars-parsDelta	residualized	AROMA	full	neg	FALSE	parsDelta	0	fmrif38mm	resting	-0.456799	-1.08286	0.0332129	4.11965	3.56927	5.03531	0.439268	0.285399	0.571187	1000	112
model-predictors_fold-2_train-fmrif38mm_test-fmrif38mm_denoise-AROMA-GSR_netmat-partial_edges-neg_weighted-False_pars-parsTotalEnd	predictors	AROMA-GSR	partial	neg	FALSE	parsTotalEnd	2	fmrif38mm	fmrif38mm	0.870708	0.638058	1.03315	1.19684	0.909418	1.59695	0.933657	0.89179	0.957318	1000	87
model-residualized_fold-3_train-resting_test-resting_denoise-AROMA_netmat-partial_edges-finger_weighted-True_pars-parsTotalEnd	residualized	AROMA	partial	finger	TRUE	parsTotalEnd	3	resting	resting	0.364056	-0.909325	0.766494	1.96323	0.957263	3.67825	0.60337	0.209904	0.691931	1000	0.00684089
model-predictors_fold-0_train-fmrif38mm_test-resting_denoise-AROMA-GSR_netmat-full_edges-finger_weighted-False_pars-BaselineAsNuisance	predictors	AROMA-GSR	full	finger	FALSE	BaselineAsNuisance	0	fmrif38mm	resting	-1.20764	-2.77039	-0.260605	4.16936	3.40649	5.48356	0.435638	0.258431	0.56669	1000	233
model-residualized_fold-0_train-fmrif38mm_test-resting_denoise-AROMA_netmat-full_edges-both_weighted-False_pars-parsTotalEnd	residualized	AROMA	full	both	FALSE	parsTotalEnd	0	fmrif38mm	resting	-2.07555	-3.28117	-1.01638	5.24683	4.6459	6.28425	0.431753	0.198271	0.653011	1000	116
model-residualized_fold-3_train-resting_test-resting_denoise-AROMA-GSR_netmat-partial_edges-pos_weighted-True_pars-parsTotalStart	residualized	AROMA-GSR	partial	pos	TRUE	parsTotalStart	3	resting	resting	0.994697	-0.027927	1.5386	0.148724	-0.337706	1.1395	0.997345	0.991931	0.999311	1000	0.500775
model-residualized_fold-0_train-fmrif38mm_test-resting_denoise-AROMA_netmat-full_edges-neg_weighted-True_pars-BaselineAsNuisance	residualized	AROMA	full	neg	TRUE	BaselineAsNuisance	0	fmrif38mm	resting	-1.35918	-2.88087	-0.363999	4.29432	3.54034	5.51343	0.429645	0.299874	0.529622	1000	0.581395
model-predictors_fold-2_train-fmrif38mm_test-fmrif38mm_denoise-AROMA_netmat-partial_edges-pos_weighted-True_pars-parsDelta	predictors	AROMA	partial	pos	TRUE	parsDelta	2	fmrif38mm	fmrif38mm	0.870362	0.664625	1.06443	1.06421	0.724867	1.47538	0.933298	0.892752	0.959967	1000	0.500388
model-residualized_fold-3_train-resting_test-resting_denoise-AROMA-GSR_netmat-full_edges-finger_weighted-True_pars-parsTotalEnd	residualized	AROMA-GSR	full	finger	TRUE	parsTotalEnd	3	resting	resting	0.221426	-0.553743	0.53802	2.19586	1.27483	3.67101	0.470559	0.236108	0.564718	1000	0.0623638
model-residualized_fold-0_train-fmrif38mm_test-resting_denoise-AROMA_netmat-full_edges-finger_weighted-False_pars-parsDelta	residualized	AROMA	full	finger	FALSE	parsDelta	0	fmrif38mm	resting	-0.290614	-0.869808	0.142082	3.66212	2.89929	4.7199	0.429359	0.134432	0.555313	1000	233
model-predictors_fold-3_train-resting_test-resting_denoise-AROMA_netmat-full_edges-both_weighted-True_pars-BaselineAsNuisance	predictors	AROMA	full	both	TRUE	BaselineAsNuisance	3	resting	resting	0.978424	-0.465377	1.64068	0.381275	-0.293261	1.89166	0.989153	0.959199	0.997385	1000	0.5
model-predictors_fold-2_train-fmrif38mm_test-fmrif38mm_denoise-AROMA_netmat-partial_edges-both_weighted-False_pars-parsTotalEnd	predictors	AROMA	partial	both	FALSE	parsTotalEnd	2	fmrif38mm	fmrif38mm	0.869948	0.645398	1.03841	1.21326	0.927331	1.63863	0.933495	0.897131	0.958327	1000	176
model-nonuisance_fold-3_train-resting_test-resting_denoise-AROMA-GSR_netmat-partial_edges-pos_weighted-False_pars-parsDelta	nonuisance	AROMA-GSR	partial	pos	FALSE	parsDelta	3	resting	resting	0.99109	0.568367	1.30122	0.319966	-0.0462123	0.935985	0.995535	0.989143	0.998697	1000	122
model-predictors_fold-2_train-fmrif38mm_test-fmrif38mm_denoise-AROMA_netmat-partial_edges-both_weighted-False_pars-BaselineAsNuisance	predictors	AROMA	partial	both	FALSE	BaselineAsNuisance	2	fmrif38mm	fmrif38mm	0.869323	0.60341	1.04064	1.12888	0.806184	1.60973	0.933499	0.886855	0.958193	1000	186
model-residualized_fold-2_train-fmrif38mm_test-fmrif38mm_denoise-AROMA_netmat-partial_edges-both_weighted-False_pars-BaselineAsNuisance	residualized	AROMA	partial	both	FALSE	BaselineAsNuisance	2	fmrif38mm	fmrif38mm	0.869129	0.595641	1.05104	1.13051	0.769329	1.69242	0.933382	0.887849	0.958393	1000	186
model-residualized_fold-2_train-fmrif38mm_test-fmrif38mm_denoise-AROMA_netmat-partial_edges-both_weighted-False_pars-parsTotalEnd	residualized	AROMA	partial	both	FALSE	parsTotalEnd	2	fmrif38mm	fmrif38mm	0.869083	0.62066	1.0488	1.21926	0.901991	1.7342	0.933115	0.895539	0.957967	1000	176
model-residualized_fold-2_train-fmrif38mm_test-fmrif38mm_denoise-AROMA-GSR_netmat-partial_edges-neg_weighted-False_pars-parsTotalEnd	residualized	AROMA-GSR	partial	neg	FALSE	parsTotalEnd	2	fmrif38mm	fmrif38mm	0.868872	0.611431	1.03281	1.20541	0.887041	1.70183	0.932825	0.894891	0.956541	1000	87
model-residualized_fold-2_train-fmrif38mm_test-fmrif38mm_denoise-AROMA_netmat-partial_edges-pos_weighted-True_pars-parsDelta	residualized	AROMA	partial	pos	TRUE	parsDelta	2	fmrif38mm	fmrif38mm	0.868541	0.647154	1.05932	1.07442	0.728205	1.53743	0.932416	0.890925	0.959459	1000	0.500388
model-predictors_fold-2_train-fmrif38mm_test-fmrif38mm_denoise-AROMA_netmat-partial_edges-neg_weighted-False_pars-BaselineAsNuisance	predictors	AROMA	partial	neg	FALSE	BaselineAsNuisance	2	fmrif38mm	fmrif38mm	0.868128	0.621957	1.03334	1.14369	0.84944	1.54736	0.932601	0.891961	0.95814	1000	92
model-predictors_fold-2_train-fmrif38mm_test-fmrif38mm_denoise-AROMA-GSR_netmat-partial_edges-pos_weighted-True_pars-parsDelta	predictors	AROMA-GSR	partial	pos	TRUE	parsDelta	2	fmrif38mm	fmrif38mm	0.867375	0.683683	1.04933	1.09539	0.773462	1.52687	0.931667	0.895445	0.95829	1000	0.50112
model-residualized_fold-2_train-fmrif38mm_test-fmrif38mm_denoise-AROMA_netmat-partial_edges-neg_weighted-False_pars-BaselineAsNuisance	residualized	AROMA	partial	neg	FALSE	BaselineAsNuisance	2	fmrif38mm	fmrif38mm	0.86699	0.624738	1.03594	1.14795	0.827085	1.63263	0.932074	0.891442	0.957492	1000	92
model-residualized_fold-0_train-fmrif38mm_test-resting_denoise-AROMA_netmat-partial_edges-both_weighted-False_pars-BaselineAsNuisance	residualized	AROMA	partial	both	FALSE	BaselineAsNuisance	0	fmrif38mm	resting	-1.26011	-2.65567	-0.402554	4.31681	3.61772	5.59617	0.426461	0.253889	0.563621	1000	186
model-residualized_fold-2_train-fmrif38mm_test-fmrif38mm_denoise-AROMA-GSR_netmat-partial_edges-pos_weighted-True_pars-parsDelta	residualized	AROMA-GSR	partial	pos	TRUE	parsDelta	2	fmrif38mm	fmrif38mm	0.865354	0.652812	1.04658	1.10651	0.763475	1.60807	0.930684	0.89292	0.957106	1000	0.50112
model-residualized_fold-3_train-resting_test-resting_denoise-AROMA_netmat-partial_edges-both_weighted-True_pars-parsDelta	residualized	AROMA	partial	both	TRUE	parsDelta	3	resting	resting	0.997632	0.113133	1.41771	0.158211	-0.496879	1.50588	0.998816	0.995219	0.999632	1000	0.5
model-predictors_fold-3_train-resting_test-resting_denoise-AROMA_netmat-full_edges-both_weighted-True_pars-parsTotalEnd	predictors	AROMA	full	both	TRUE	parsTotalEnd	3	resting	resting	0.957894	0.0537801	1.48006	0.534371	0.0172598	1.61893	0.97872	0.933254	0.995975	1000	0.5
model-residualized_fold-2_train-fmrif38mm_test-fmrif38mm_denoise-AROMA-GSR_netmat-full_edges-both_weighted-True_pars-parsTotalStart	residualized	AROMA-GSR	full	both	TRUE	parsTotalStart	2	fmrif38mm	fmrif38mm	0.861464	0.608249	1.06797	0.816756	0.564414	1.15383	0.928152	0.881705	0.958364	1000	0.5
model-predictors_fold-3_train-resting_test-resting_denoise-AROMA_netmat-full_edges-both_weighted-False_pars-parsDelta	predictors	AROMA	full	both	FALSE	parsDelta	3	resting	resting	0.959513	-0.320247	1.5391	0.629585	-0.0431883	2.14298	0.979548	0.903972	0.994288	1000	266
model-residualized_fold-0_train-fmrif38mm_test-resting_denoise-AROMA-GSR_netmat-full_edges-finger_weighted-False_pars-BaselineAsNuisance	residualized	AROMA-GSR	full	finger	FALSE	BaselineAsNuisance	0	fmrif38mm	resting	-1.24951	-2.85192	-0.311618	4.21374	3.44863	5.4628	0.426156	0.268427	0.554576	1000	233
model-predictors_fold-2_train-fmrif38mm_test-fmrif38mm_denoise-AROMA_netmat-partial_edges-neg_weighted-False_pars-parsTotalEnd	predictors	AROMA	partial	neg	FALSE	parsTotalEnd	2	fmrif38mm	fmrif38mm	0.861221	0.619881	1.02848	1.2604	0.955008	1.64738	0.928694	0.887602	0.954057	1000	95
model-nonuisance_fold-3_train-resting_test-resting_denoise-AROMA-GSR_netmat-full_edges-both_weighted-True_pars-parsDelta	nonuisance	AROMA-GSR	full	both	TRUE	parsDelta	3	resting	resting	0.964038	0.551506	1.28418	0.635127	0.218959	1.271	0.981854	0.957931	0.993901	1000	0.5
model-predictors_fold-0_train-fmrif38mm_test-resting_denoise-AROMA_netmat-full_edges-finger_weighted-True_pars-parsDelta	predictors	AROMA	full	finger	TRUE	parsDelta	0	fmrif38mm	resting	-0.467622	-2.00435	0.194799	3.80064	2.77413	5.47973	0.425776	-0.0125039	0.617678	1000	0.0597735
model-residualized_fold-0_train-fmrif38mm_test-resting_denoise-AROMA-GSR_netmat-partial_edges-pos_weighted-True_pars-BaselineAsNuisance	residualized	AROMA-GSR	partial	pos	TRUE	BaselineAsNuisance	0	fmrif38mm	resting	-1.24856	-2.79832	-0.354277	4.22195	3.43948	5.62175	0.425649	0.254484	0.552798	1000	0.500301
model-predictors_fold-2_train-fmrif38mm_test-fmrif38mm_denoise-AROMA-GSR_netmat-partial_edges-both_weighted-False_pars-parsDelta	predictors	AROMA-GSR	partial	both	FALSE	parsDelta	2	fmrif38mm	fmrif38mm	0.860591	0.648795	1.06499	1.14076	0.833465	1.53863	0.927873	0.886538	0.958518	1000	222
model-predictors_fold-0_train-fmrif38mm_test-resting_denoise-AROMA-GSR_netmat-partial_edges-finger_weighted-False_pars-BaselineAsNuisance	predictors	AROMA-GSR	partial	finger	FALSE	BaselineAsNuisance	0	fmrif38mm	resting	-1.74196	-3.59138	-0.527797	4.56876	3.69101	5.87549	0.423562	0.275213	0.538827	1000	233
model-predictors_fold-3_train-resting_test-resting_denoise-AROMA_netmat-full_edges-neg_weighted-False_pars-parsTotalEnd	predictors	AROMA	full	neg	FALSE	parsTotalEnd	3	resting	resting	0.93318	-0.139143	1.54448	0.69645	0.0895611	1.91302	0.966012	0.893384	0.992408	1000	62
model-residualized_fold-0_train-fmrif38mm_test-resting_denoise-AROMA_netmat-partial_edges-finger_weighted-True_pars-BaselineAsNuisance	residualized	AROMA	partial	finger	TRUE	BaselineAsNuisance	0	fmrif38mm	resting	-1.25159	-2.79269	-0.260686	4.16837	3.41174	5.32514	0.422564	0.175648	0.624452	1000	0.00684089
model-predictors_fold-2_train-fmrif38mm_test-fmrif38mm_denoise-AROMA-GSR_netmat-full_edges-both_weighted-True_pars-parsTotalStart	predictors	AROMA-GSR	full	both	TRUE	parsTotalStart	2	fmrif38mm	fmrif38mm	0.860251	0.618601	1.06593	0.832809	0.58148	1.14388	0.927512	0.88017	0.957816	1000	0.5
model-residualized_fold-2_train-fmrif38mm_test-fmrif38mm_denoise-AROMA_netmat-partial_edges-neg_weighted-False_pars-parsTotalEnd	residualized	AROMA	partial	neg	FALSE	parsTotalEnd	2	fmrif38mm	fmrif38mm	0.859942	0.599121	1.03346	1.26666	0.927428	1.73605	0.92812	0.887513	0.953574	1000	95
model-predictors_fold-2_train-fmrif38mm_test-fmrif38mm_denoise-AROMA-GSR_netmat-partial_edges-pos_weighted-False_pars-parsDelta	predictors	AROMA-GSR	partial	pos	FALSE	parsDelta	2	fmrif38mm	fmrif38mm	0.859212	0.64312	1.05058	1.16263	0.856216	1.57033	0.927088	0.882792	0.956449	1000	112
model-predictors_fold-2_train-fmrif38mm_test-fmrif38mm_denoise-AROMA-GSR_netmat-partial_edges-pos_weighted-False_pars-BaselineAsNuisance	predictors	AROMA-GSR	partial	pos	FALSE	BaselineAsNuisance	2	fmrif38mm	fmrif38mm	0.85742	0.623289	1.03029	1.20304	0.906863	1.64194	0.926981	0.882421	0.954285	1000	91
model-predictors_fold-3_train-resting_test-resting_denoise-AROMA_netmat-full_edges-pos_weighted-True_pars-parsDelta	predictors	AROMA	full	pos	TRUE	parsDelta	3	resting	resting	0.48285	-1.6204	1.31636	2.24996	0.932342	4.18485	0.694874	0.230921	0.860862	1000	0.151163
model-residualized_fold-2_train-fmrif38mm_test-fmrif38mm_denoise-AROMA-GSR_netmat-partial_edges-both_weighted-False_pars-parsDelta	residualized	AROMA-GSR	partial	both	FALSE	parsDelta	2	fmrif38mm	fmrif38mm	0.857364	0.600108	1.05822	1.15172	0.816123	1.62544	0.92627	0.881299	0.956368	1000	222
model-predictors_fold-3_train-resting_test-resting_denoise-AROMA-GSR_netmat-full_edges-neg_weighted-True_pars-parsDelta	predictors	AROMA-GSR	full	neg	TRUE	parsDelta	3	resting	resting	0.950849	0.0815604	1.38348	0.710284	0.075715	2.05548	0.975115	0.906669	0.992131	1000	0.521059
model-predictors_fold-3_train-resting_test-resting_denoise-AROMA-GSR_netmat-full_edges-finger_weighted-False_pars-BaselineAsNuisance	predictors	AROMA-GSR	full	finger	FALSE	BaselineAsNuisance	3	resting	resting	0.313377	-1.02628	0.976908	2.35263	1.25146	4.22892	0.559801	0.275817	0.672385	1000	233
model-residualized_fold-2_train-fmrif38mm_test-fmrif38mm_denoise-AROMA-GSR_netmat-partial_edges-pos_weighted-False_pars-BaselineAsNuisance	residualized	AROMA-GSR	partial	pos	FALSE	BaselineAsNuisance	2	fmrif38mm	fmrif38mm	0.856883	0.603333	1.03311	1.20542	0.871565	1.69501	0.926759	0.88287	0.953968	1000	91
model-residualized_fold-2_train-fmrif38mm_test-fmrif38mm_denoise-AROMA-GSR_netmat-partial_edges-pos_weighted-False_pars-parsDelta	residualized	AROMA-GSR	partial	pos	FALSE	parsDelta	2	fmrif38mm	fmrif38mm	0.855592	0.624224	1.05438	1.17523	0.838583	1.66169	0.925277	0.880486	0.955325	1000	112
model-nonuisance_fold-2_train-fmrif38mm_test-fmrif38mm_denoise-AROMA-GSR_netmat-full_edges-both_weighted-True_pars-parsTotalEnd	nonuisance	AROMA-GSR	full	both	TRUE	parsTotalEnd	2	fmrif38mm	fmrif38mm	0.852787	0.686163	1.00242	1.31144	0.985358	1.70187	0.923473	0.887424	0.948563	1000	0.5
model-residualized_fold-2_train-fmrif38mm_test-fmrif38mm_denoise-AROMA_netmat-full_edges-both_weighted-True_pars-parsTotalStart	residualized	AROMA	full	both	TRUE	parsTotalStart	2	fmrif38mm	fmrif38mm	0.849295	0.617917	1.05298	0.880695	0.624538	1.21461	0.921581	0.871686	0.953482	1000	0.5
model-predictors_fold-2_train-fmrif38mm_test-fmrif38mm_denoise-AROMA_netmat-full_edges-both_weighted-True_pars-parsTotalStart	predictors	AROMA	full	both	TRUE	parsTotalStart	2	fmrif38mm	fmrif38mm	0.848156	0.627748	1.04198	0.890918	0.647068	1.21276	0.920987	0.870989	0.953656	1000	0.5
model-nonuisance_fold-3_train-resting_test-resting_denoise-AROMA_netmat-full_edges-neg_weighted-True_pars-parsTotalEnd	nonuisance	AROMA	full	neg	TRUE	parsTotalEnd	3	resting	resting	0.37566	-0.0523934	0.676081	2.29776	1.71171	3.18602	0.612911	0.42628	0.775116	1000	0.502024
model-predictors_fold-0_train-fmrif38mm_test-resting_denoise-AROMA-GSR_netmat-partial_edges-pos_weighted-True_pars-BaselineAsNuisance	predictors	AROMA-GSR	partial	pos	TRUE	BaselineAsNuisance	0	fmrif38mm	resting	-1.26433	-2.69005	-0.443059	4.2356	3.56379	5.62765	0.420989	0.259842	0.529047	1000	0.500301
model-predictors_fold-0_train-fmrif38mm_test-resting_denoise-AROMA_netmat-partial_edges-pos_weighted-True_pars-BaselineAsNuisance	predictors	AROMA	partial	pos	TRUE	BaselineAsNuisance	0	fmrif38mm	resting	-1.20412	-2.49437	-0.377697	4.1583	3.49878	5.40706	0.419802	0.260647	0.531875	1000	0.500388
model-predictors_fold-3_train-resting_test-resting_denoise-AROMA-GSR_netmat-partial_edges-finger_weighted-True_pars-parsDelta	predictors	AROMA-GSR	partial	finger	TRUE	parsDelta	3	resting	resting	0.245948	-0.76515	0.557472	2.94808	1.8556	4.72311	0.495932	0.00077732	0.613942	1000	0.00669732
model-predictors_fold-0_train-fmrif38mm_test-resting_denoise-AROMA_netmat-partial_edges-finger_weighted-True_pars-BaselineAsNuisance	predictors	AROMA	partial	finger	TRUE	BaselineAsNuisance	0	fmrif38mm	resting	-1.45963	-4.69551	-0.021985	4.41076	3.21844	6.43847	0.419801	0.227616	0.600601	1000	0.00684089
model-residualized_fold-2_train-fmrif38mm_test-fmrif38mm_denoise-AROMA_netmat-partial_edges-pos_weighted-False_pars-BaselineAsNuisance	residualized	AROMA	partial	pos	FALSE	BaselineAsNuisance	2	fmrif38mm	fmrif38mm	0.845448	0.577682	1.02427	1.2539	0.909892	1.76252	0.920884	0.87481	0.949762	1000	94
model-nonuisance_fold-3_train-resting_test-resting_denoise-AROMA_netmat-full_edges-neg_weighted-False_pars-parsTotalStart	nonuisance	AROMA	full	neg	FALSE	parsTotalStart	3	resting	resting	0.751021	0.0268043	1.2655	1.22074	0.808788	1.81203	0.866615	0.595537	0.965443	1000	13
model-nonuisance_fold-2_train-fmrif38mm_test-fmrif38mm_denoise-AROMA-GSR_netmat-full_edges-both_weighted-False_pars-parsTotalEnd	nonuisance	AROMA-GSR	full	both	FALSE	parsTotalEnd	2	fmrif38mm	fmrif38mm	0.844786	0.669542	1.00789	1.34713	1.02683	1.70365	0.919123	0.877341	0.948065	1000	209
model-predictors_fold-2_train-fmrif38mm_test-fmrif38mm_denoise-AROMA_netmat-partial_edges-pos_weighted-False_pars-BaselineAsNuisance	predictors	AROMA	partial	pos	FALSE	BaselineAsNuisance	2	fmrif38mm	fmrif38mm	0.844435	0.600237	1.01174	1.25953	0.957547	1.67752	0.920498	0.874509	0.949203	1000	94
model-residualized_fold-2_train-fmrif38mm_test-fmrif38mm_denoise-AROMA-GSR_netmat-full_edges-both_weighted-False_pars-parsTotalStart	residualized	AROMA-GSR	full	both	FALSE	parsTotalStart	2	fmrif38mm	fmrif38mm	0.84291	0.602774	1.03687	0.871643	0.628985	1.21539	0.918102	0.865013	0.951069	1000	170
model-residualized_fold-0_train-fmrif38mm_test-resting_denoise-AROMA_netmat-full_edges-finger_weighted-True_pars-BaselineAsNuisance	residualized	AROMA	full	finger	TRUE	BaselineAsNuisance	0	fmrif38mm	resting	-1.25986	-2.90623	-0.316614	4.19969	3.35681	5.5915	0.419636	0.268003	0.538159	1000	0.0597735
model-predictors_fold-2_train-fmrif38mm_test-fmrif38mm_denoise-AROMA-GSR_netmat-partial_edges-pos_weighted-False_pars-parsTotalEnd	predictors	AROMA-GSR	partial	pos	FALSE	parsTotalEnd	2	fmrif38mm	fmrif38mm	0.841913	0.609099	1.01874	1.37475	1.09511	1.75589	0.918499	0.873024	0.948755	1000	82
model-predictors_fold-2_train-fmrif38mm_test-fmrif38mm_denoise-AROMA-GSR_netmat-full_edges-both_weighted-False_pars-parsTotalStart	predictors	AROMA-GSR	full	both	FALSE	parsTotalStart	2	fmrif38mm	fmrif38mm	0.84155	0.604211	1.03735	0.879555	0.66115	1.20593	0.917365	0.866052	0.950424	1000	170
model-predictors_fold-0_train-fmrif38mm_test-resting_denoise-AROMA_netmat-partial_edges-both_weighted-False_pars-BaselineAsNuisance	predictors	AROMA	partial	both	FALSE	BaselineAsNuisance	0	fmrif38mm	resting	-0.969062	-2.21563	-0.158834	3.99234	3.32749	5.27138	0.419243	0.235703	0.562178	1000	186
model-residualized_fold-2_train-fmrif38mm_test-fmrif38mm_denoise-AROMA-GSR_netmat-partial_edges-pos_weighted-False_pars-parsTotalEnd	residualized	AROMA-GSR	partial	pos	FALSE	parsTotalEnd	2	fmrif38mm	fmrif38mm	0.840906	0.584573	1.01412	1.38029	1.06655	1.83824	0.918074	0.872756	0.948256	1000	82
model-predictors_fold-2_train-fmrif38mm_test-fmrif38mm_denoise-AROMA_netmat-partial_edges-both_weighted-False_pars-parsDelta	predictors	AROMA	partial	both	FALSE	parsDelta	2	fmrif38mm	fmrif38mm	0.840218	0.628021	1.03629	1.16763	0.844736	1.57766	0.917455	0.869598	0.951064	1000	210
model-residualized_fold-2_train-fmrif38mm_test-fmrif38mm_denoise-AROMA_netmat-partial_edges-both_weighted-False_pars-parsDelta	residualized	AROMA	partial	both	FALSE	parsDelta	2	fmrif38mm	fmrif38mm	0.840155	0.606994	1.04042	1.16774	0.797441	1.65083	0.917419	0.868109	0.95063	1000	210
model-residualized_fold-2_train-fmrif38mm_test-fmrif38mm_denoise-AROMA_netmat-full_edges-both_weighted-False_pars-parsTotalStart	residualized	AROMA	full	both	FALSE	parsTotalStart	2	fmrif38mm	fmrif38mm	0.838149	0.569941	1.04115	0.907025	0.658339	1.29666	0.915611	0.861008	0.950531	1000	140
model-residualized_fold-0_train-fmrif38mm_test-resting_denoise-AROMA_netmat-partial_edges-pos_weighted-True_pars-BaselineAsNuisance	residualized	AROMA	partial	pos	TRUE	BaselineAsNuisance	0	fmrif38mm	resting	-1.26058	-2.74453	-0.370175	4.2244	3.45184	5.465	0.416722	0.251418	0.539665	1000	0.500388
model-residualized_fold-3_train-resting_test-resting_denoise-AROMA-GSR_netmat-full_edges-neg_weighted-True_pars-parsDelta	residualized	AROMA-GSR	full	neg	TRUE	parsDelta	3	resting	resting	0.950849	0.0974388	1.38005	0.710284	0.00953257	1.97346	0.975115	0.905026	0.991436	1000	0.521059
model-predictors_fold-2_train-fmrif38mm_test-fmrif38mm_denoise-AROMA_netmat-partial_edges-pos_weighted-False_pars-parsTotalEnd	predictors	AROMA	partial	pos	FALSE	parsTotalEnd	2	fmrif38mm	fmrif38mm	0.83774	0.601175	1.00569	1.35799	1.06931	1.73683	0.916331	0.869827	0.946367	1000	81
model-residualized_fold-3_train-resting_test-resting_denoise-AROMA_netmat-partial_edges-both_weighted-True_pars-parsTotalEnd	residualized	AROMA	partial	both	TRUE	parsTotalEnd	3	resting	resting	0.996885	0.062416	1.48726	0.130344	-0.391736	1.20385	0.998441	0.994795	0.999716	1000	0.5
model-residualized_fold-1_train-resting_test-fmrif38mm_denoise-AROMA-GSR_netmat-partial_edges-finger_weighted-False_pars-BaselineAsNuisance	residualized	AROMA-GSR	partial	finger	FALSE	BaselineAsNuisance	1	resting	fmrif38mm	-0.669929	-2.33157	0.145101	4.51174	3.37379	6.96824	0.415433	0.0365602	0.535414	1000	233
model-residualized_fold-2_train-fmrif38mm_test-fmrif38mm_denoise-AROMA_netmat-partial_edges-pos_weighted-False_pars-parsTotalEnd	residualized	AROMA	partial	pos	FALSE	parsTotalEnd	2	fmrif38mm	fmrif38mm	0.837484	0.585169	1.00848	1.35909	1.0411	1.818	0.916226	0.869883	0.946886	1000	81
model-predictors_fold-2_train-fmrif38mm_test-fmrif38mm_denoise-AROMA-GSR_netmat-partial_edges-neg_weighted-False_pars-parsDelta	predictors	AROMA-GSR	partial	neg	FALSE	parsDelta	2	fmrif38mm	fmrif38mm	0.836123	0.632729	1.03222	1.24633	0.93212	1.69061	0.914708	0.865076	0.950775	1000	110
model-residualized_fold-0_train-fmrif38mm_test-resting_denoise-AROMA-GSR_netmat-partial_edges-pos_weighted-True_pars-parsDelta	residualized	AROMA-GSR	partial	pos	TRUE	parsDelta	0	fmrif38mm	resting	-0.30603	-0.810877	0.0883029	3.61049	2.96849	4.6123	0.411115	0.215225	0.522622	1000	0.50112
model-residualized_fold-0_train-fmrif38mm_test-resting_denoise-AROMA_netmat-partial_edges-both_weighted-True_pars-BaselineAsNuisance	residualized	AROMA	partial	both	TRUE	BaselineAsNuisance	0	fmrif38mm	resting	-1.26776	-2.6297	-0.357938	4.2279	3.49934	5.54263	0.411028	0.251519	0.547725	1000	0.5
model-predictors_fold-2_train-fmrif38mm_test-fmrif38mm_denoise-AROMA_netmat-full_edges-both_weighted-False_pars-parsTotalStart	predictors	AROMA	full	both	FALSE	parsTotalStart	2	fmrif38mm	fmrif38mm	0.834618	0.57981	1.03289	0.917113	0.684979	1.25458	0.913614	0.855094	0.94927	1000	140
model-residualized_fold-2_train-fmrif38mm_test-fmrif38mm_denoise-AROMA-GSR_netmat-partial_edges-neg_weighted-False_pars-parsDelta	residualized	AROMA-GSR	partial	neg	FALSE	parsDelta	2	fmrif38mm	fmrif38mm	0.833738	0.617238	1.03935	1.25834	0.911232	1.76317	0.913524	0.861308	0.948905	1000	110
model-predictors_fold-2_train-fmrif38mm_test-fmrif38mm_denoise-AROMA_netmat-full_edges-both_weighted-False_pars-parsTotalEnd	predictors	AROMA	full	both	FALSE	parsTotalEnd	2	fmrif38mm	fmrif38mm	0.828233	0.563586	1.02527	1.45897	1.10062	1.96874	0.910083	0.854384	0.945904	1000	116
model-residualized_fold-0_train-fmrif38mm_test-resting_denoise-AROMA_netmat-full_edges-both_weighted-True_pars-parsTotalEnd	residualized	AROMA	full	both	TRUE	parsTotalEnd	0	fmrif38mm	resting	-2.11305	-3.33	-1.10973	5.2257	4.62272	6.39291	0.410788	0.210149	0.640106	1000	0.5
model-residualized_fold-0_train-fmrif38mm_test-resting_denoise-AROMA-GSR_netmat-partial_edges-finger_weighted-True_pars-BaselineAsNuisance	residualized	AROMA-GSR	partial	finger	TRUE	BaselineAsNuisance	0	fmrif38mm	resting	-1.26781	-2.80688	-0.269304	4.18911	3.39273	5.42636	0.41005	0.179098	0.580495	1000	0.00669732
model-predictors_fold-0_train-fmrif38mm_test-resting_denoise-AROMA_netmat-partial_edges-both_weighted-True_pars-BaselineAsNuisance	predictors	AROMA	partial	both	TRUE	BaselineAsNuisance	0	fmrif38mm	resting	-1.21177	-2.46738	-0.363886	4.15995	3.52381	5.50767	0.409489	0.238259	0.544985	1000	0.5
model-residualized_fold-3_train-resting_test-resting_denoise-AROMA_netmat-full_edges-neg_weighted-False_pars-parsTotalStart	residualized	AROMA	full	neg	FALSE	parsTotalStart	3	resting	resting	0.918016	-0.251679	1.68616	0.520445	-0.0202187	1.46955	0.958132	0.877203	0.990151	1000	10
model-predictors_fold-0_train-fmrif38mm_test-resting_denoise-AROMA_netmat-full_edges-finger_weighted-False_pars-parsDelta	predictors	AROMA	full	finger	FALSE	parsDelta	0	fmrif38mm	resting	-0.538761	-2.14803	0.192502	3.93304	2.96304	5.6205	0.409067	0.124235	0.543119	1000	233
model-predictors_fold-2_train-fmrif38mm_test-fmrif38mm_denoise-AROMA_netmat-partial_edges-neg_weighted-False_pars-parsDelta	predictors	AROMA	partial	neg	FALSE	parsDelta	2	fmrif38mm	fmrif38mm	0.826837	0.631238	1.02227	1.25268	0.95585	1.61126	0.910115	0.85947	0.947512	1000	107
model-nonuisance_fold-3_train-resting_test-resting_denoise-AROMA_netmat-full_edges-neg_weighted-True_pars-parsDelta	nonuisance	AROMA	full	neg	TRUE	parsDelta	3	resting	resting	0.536055	0.270963	0.75319	2.16907	1.65375	3.08151	0.732157	0.613989	0.836419	1000	0.815762
model-residualized_fold-2_train-fmrif38mm_test-fmrif38mm_denoise-AROMA_netmat-partial_edges-neg_weighted-False_pars-parsDelta	residualized	AROMA	partial	neg	FALSE	parsDelta	2	fmrif38mm	fmrif38mm	0.826775	0.618658	1.02497	1.25209	0.926013	1.67082	0.91008	0.856441	0.947686	1000	107
model-predictors_fold-1_train-resting_test-fmrif38mm_denoise-AROMA_netmat-partial_edges-finger_weighted-False_pars-BaselineAsNuisance	predictors	AROMA	partial	finger	FALSE	BaselineAsNuisance	1	resting	fmrif38mm	-1.331	-3.33819	-0.0618038	5.58089	4.36246	8.07845	0.408611	0.144448	0.503563	1000	233
model-residualized_fold-3_train-resting_test-resting_denoise-AROMA_netmat-partial_edges-both_weighted-True_pars-parsTotalStart	residualized	AROMA	partial	both	TRUE	parsTotalStart	3	resting	resting	0.995902	0.0470918	1.58099	0.133895	-0.374777	1.03885	0.997949	0.993727	0.999534	1000	0.5
model-residualized_fold-0_train-fmrif38mm_test-resting_denoise-AROMA_netmat-partial_edges-pos_weighted-False_pars-parsTotalEnd	residualized	AROMA	partial	pos	FALSE	parsTotalEnd	0	fmrif38mm	resting	-2.07194	-3.23548	-1.13633	5.28685	4.63262	6.48073	0.407994	0.255094	0.54577	1000	81
model-nonuisance_fold-3_train-resting_test-resting_denoise-AROMA-GSR_netmat-partial_edges-both_weighted-True_pars-parsTotalEnd	nonuisance	AROMA-GSR	partial	both	TRUE	parsTotalEnd	3	resting	resting	0.993707	0.53758	1.32466	0.210172	-0.146482	0.789055	0.996849	0.991572	0.99907	1000	0.5
model-nonuisance_fold-2_train-fmrif38mm_test-fmrif38mm_denoise-AROMA-GSR_netmat-full_edges-both_weighted-True_pars-parsTotalStart	nonuisance	AROMA-GSR	full	both	TRUE	parsTotalStart	2	fmrif38mm	fmrif38mm	0.82677	0.644472	0.991539	0.905188	0.711264	1.1248	0.909273	0.86321	0.942083	1000	0.5
model-predictors_fold-2_train-fmrif38mm_test-fmrif38mm_denoise-AROMA-GSR_netmat-full_edges-both_weighted-False_pars-parsTotalEnd	predictors	AROMA-GSR	full	both	FALSE	parsTotalEnd	2	fmrif38mm	fmrif38mm	0.823879	0.585991	0.996202	1.44648	1.12871	1.86637	0.908167	0.852692	0.941415	1000	222
model-predictors_fold-0_train-fmrif38mm_test-resting_denoise-AROMA-GSR_netmat-partial_edges-finger_weighted-True_pars-BaselineAsNuisance	predictors	AROMA-GSR	partial	finger	TRUE	BaselineAsNuisance	0	fmrif38mm	resting	-1.37282	-3.39853	-0.123036	4.3083	3.28544	5.95474	0.407967	0.206142	0.562061	1000	0.00669732
model-residualized_fold-3_train-resting_test-resting_denoise-AROMA-GSR_netmat-full_edges-pos_weighted-False_pars-parsTotalStart	residualized	AROMA-GSR	full	pos	FALSE	parsTotalStart	3	resting	resting	0.988827	-0.056851	1.53528	0.204576	-0.271711	1.18445	0.994398	0.982375	0.998467	1000	120
model-residualized_fold-3_train-resting_test-resting_denoise-AROMA-GSR_netmat-partial_edges-both_weighted-False_pars-parsDelta	residualized	AROMA-GSR	partial	both	FALSE	parsDelta	3	resting	resting	0.997501	0.0745941	1.42771	0.160367	-0.443198	1.34316	0.99875	0.99506	0.999648	1000	256
model-predictors_fold-0_train-fmrif38mm_test-resting_denoise-AROMA-GSR_netmat-full_edges-pos_weighted-False_pars-BaselineAsNuisance	predictors	AROMA-GSR	full	pos	FALSE	BaselineAsNuisance	0	fmrif38mm	resting	-0.653318	-2.29456	0.164173	3.47084	2.84573	4.77874	0.407381	0.246008	0.54174	1000	128
model-nonuisance_fold-2_train-fmrif38mm_test-fmrif38mm_denoise-AROMA-GSR_netmat-full_edges-both_weighted-True_pars-parsDelta	nonuisance	AROMA-GSR	full	both	TRUE	parsDelta	2	fmrif38mm	fmrif38mm	0.822891	0.646116	0.987144	1.44157	1.13342	1.80834	0.907163	0.860641	0.939417	1000	0.5
model-residualized_fold-2_train-fmrif38mm_test-fmrif38mm_denoise-AROMA-GSR_netmat-full_edges-both_weighted-False_pars-parsTotalEnd	residualized	AROMA-GSR	full	both	FALSE	parsTotalEnd	2	fmrif38mm	fmrif38mm	0.821564	0.56909	0.997346	1.45651	1.12445	1.97615	0.907091	0.851322	0.940986	1000	222
model-nonuisance_fold-3_train-resting_test-resting_denoise-AROMA_netmat-full_edges-both_weighted-True_pars-parsTotalEnd	nonuisance	AROMA	full	both	TRUE	parsTotalEnd	3	resting	resting	0.912216	0.45528	1.26193	0.841131	0.402912	1.50438	0.9551	0.895554	0.984064	1000	0.5
model-nonuisance_fold-3_train-resting_test-resting_denoise-AROMA_netmat-partial_edges-both_weighted-False_pars-parsTotalEnd	nonuisance	AROMA	partial	both	FALSE	parsTotalEnd	3	resting	resting	0.994522	0.536492	1.3108	0.209904	-0.102708	0.696052	0.997257	0.992207	0.999191	1000	226
model-predictors_fold-3_train-resting_test-resting_denoise-AROMA-GSR_netmat-full_edges-neg_weighted-True_pars-parsTotalEnd	predictors	AROMA-GSR	full	neg	TRUE	parsTotalEnd	3	resting	resting	0.959386	0.145613	1.41251	0.522845	-0.0070735	1.57813	0.979483	0.93246	0.994906	1000	0.496382
model-predictors_fold-0_train-fmrif38mm_test-resting_denoise-AROMA-GSR_netmat-full_edges-both_weighted-False_pars-parsTotalEnd	predictors	AROMA-GSR	full	both	FALSE	parsTotalEnd	0	fmrif38mm	resting	-1.39955	-2.63531	-0.418833	4.29957	3.74691	5.25167	0.404124	0.229977	0.5746	1000	222
model-nonuisance_fold-2_train-fmrif38mm_test-fmrif38mm_denoise-AROMA-GSR_netmat-full_edges-both_weighted-False_pars-parsTotalStart	nonuisance	AROMA-GSR	full	both	FALSE	parsTotalStart	2	fmrif38mm	fmrif38mm	0.821538	0.641369	0.990568	0.947128	0.744843	1.18784	0.906406	0.856853	0.942377	1000	202
model-residualized_fold-3_train-resting_test-resting_denoise-AROMA_netmat-partial_edges-both_weighted-False_pars-parsTotalStart	residualized	AROMA	partial	both	FALSE	parsTotalStart	3	resting	resting	0.996426	-0.0498008	1.57453	0.141611	-0.342277	1.07198	0.998211	0.994259	0.999602	1000	212
model-residualized_fold-2_train-fmrif38mm_test-fmrif38mm_denoise-AROMA_netmat-full_edges-both_weighted-False_pars-parsTotalEnd	residualized	AROMA	full	both	FALSE	parsTotalEnd	2	fmrif38mm	fmrif38mm	0.819864	0.557053	1.02149	1.50039	1.11984	2.0337	0.905674	0.849732	0.942583	1000	116
model-predictors_fold-2_train-fmrif38mm_test-fmrif38mm_denoise-AROMA_netmat-partial_edges-pos_weighted-False_pars-parsDelta	predictors	AROMA	partial	pos	FALSE	parsDelta	2	fmrif38mm	fmrif38mm	0.81722	0.611666	1.00129	1.35043	1.04494	1.73647	0.904886	0.849931	0.941893	1000	103
model-predictors_fold-0_train-fmrif38mm_test-resting_denoise-AROMA-GSR_netmat-full_edges-finger_weighted-True_pars-BaselineAsNuisance	predictors	AROMA-GSR	full	finger	TRUE	BaselineAsNuisance	0	fmrif38mm	resting	-1.20384	-2.52837	-0.253101	4.13515	3.31009	5.37116	0.40398	0.251242	0.520608	1000	0.0623638
model-predictors_fold-3_train-resting_test-resting_denoise-AROMA_netmat-partial_edges-both_weighted-False_pars-parsTotalEnd	predictors	AROMA	partial	both	FALSE	parsTotalEnd	3	resting	resting	0.997345	0.292987	1.45016	0.143442	-0.258401	0.99523	0.998672	0.995363	0.99982	1000	207
model-residualized_fold-0_train-fmrif38mm_test-resting_denoise-AROMA-GSR_netmat-full_edges-finger_weighted-True_pars-BaselineAsNuisance	residualized	AROMA-GSR	full	finger	TRUE	BaselineAsNuisance	0	fmrif38mm	resting	-1.27975	-2.51849	-0.373088	4.24303	3.48855	5.36352	0.403517	0.246825	0.522106	1000	0.0623638
model-residualized_fold-2_train-fmrif38mm_test-fmrif38mm_denoise-AROMA_netmat-partial_edges-pos_weighted-False_pars-parsDelta	residualized	AROMA	partial	pos	FALSE	parsDelta	2	fmrif38mm	fmrif38mm	0.817159	0.605706	1.00604	1.35069	1.02877	1.80818	0.90485	0.852653	0.94135	1000	103
model-predictors_fold-3_train-resting_test-resting_denoise-AROMA-GSR_netmat-full_edges-pos_weighted-True_pars-parsTotalEnd	predictors	AROMA-GSR	full	pos	TRUE	parsTotalEnd	3	resting	resting	0.93659	0.0306727	1.38455	0.674068	0.184297	1.72774	0.967776	0.896007	0.992046	1000	0.503618
model-residualized_fold-0_train-fmrif38mm_test-resting_denoise-AROMA-GSR_netmat-partial_edges-finger_weighted-True_pars-parsDelta	residualized	AROMA-GSR	partial	finger	TRUE	parsDelta	0	fmrif38mm	resting	-0.312874	-0.938086	0.0712294	3.58572	2.94293	4.53737	0.40345	0.202566	0.52104	1000	0.00669732
model-predictors_fold-3_train-resting_test-resting_denoise-AROMA-GSR_netmat-partial_edges-neg_weighted-False_pars-parsTotalStart	predictors	AROMA-GSR	partial	neg	FALSE	parsTotalStart	3	resting	resting	0.997298	0.0018823	1.55122	0.123254	-0.297931	1.01298	0.998648	0.995563	0.999748	1000	98
model-nonuisance_fold-2_train-fmrif38mm_test-fmrif38mm_denoise-AROMA_netmat-full_edges-both_weighted-False_pars-parsTotalEnd	nonuisance	AROMA	full	both	FALSE	parsTotalEnd	2	fmrif38mm	fmrif38mm	0.815544	0.615454	0.975273	1.48203	1.11413	1.97389	0.90308	0.848163	0.936171	1000	135
model-predictors_fold-3_train-resting_test-resting_denoise-AROMA-GSR_netmat-full_edges-both_weighted-False_pars-parsDelta	predictors	AROMA-GSR	full	both	FALSE	parsDelta	3	resting	resting	0.995496	0.167522	1.47142	0.22882	-0.322233	1.26449	0.997745	0.990819	0.999457	1000	143
model-residualized_fold-1_train-resting_test-fmrif38mm_denoise-AROMA_netmat-partial_edges-pos_weighted-False_pars-BaselineAsNuisance	residualized	AROMA	partial	pos	FALSE	BaselineAsNuisance	1	resting	fmrif38mm	-0.680571	-2.09621	0.0803816	4.50394	3.5003	6.40288	0.40279	-0.0034133	0.515359	1000	111
model-residualized_fold-3_train-resting_test-resting_denoise-AROMA_netmat-full_edges-neg_weighted-True_pars-BaselineAsNuisance	residualized	AROMA	full	neg	TRUE	BaselineAsNuisance	3	resting	resting	0.672274	-0.45334	1.22483	1.39974	0.526744	2.85568	0.819923	0.556982	0.929007	1000	0.636434
model-predictors_fold-2_train-fmrif38mm_test-fmrif38mm_denoise-AROMA-GSR_netmat-full_edges-both_weighted-True_pars-parsTotalEnd	predictors	AROMA-GSR	full	both	TRUE	parsTotalEnd	2	fmrif38mm	fmrif38mm	0.814484	0.58694	0.990833	1.44622	1.07651	1.90099	0.903069	0.853101	0.937087	1000	0.5
model-residualized_fold-2_train-fmrif38mm_test-fmrif38mm_denoise-AROMA-GSR_netmat-full_edges-both_weighted-True_pars-parsTotalEnd	residualized	AROMA-GSR	full	both	TRUE	parsTotalEnd	2	fmrif38mm	fmrif38mm	0.812567	0.541948	0.992277	1.45395	1.07204	1.98865	0.902171	0.849448	0.93646	1000	0.5
model-nonuisance_fold-2_train-fmrif38mm_test-fmrif38mm_denoise-AROMA_netmat-full_edges-both_weighted-True_pars-parsTotalEnd	nonuisance	AROMA	full	both	TRUE	parsTotalEnd	2	fmrif38mm	fmrif38mm	0.811562	0.617574	0.975743	1.59528	1.26018	2.05161	0.900927	0.847294	0.935766	1000	0.5
model-nonuisance_fold-2_train-fmrif38mm_test-fmrif38mm_denoise-AROMA_netmat-full_edges-both_weighted-True_pars-parsTotalStart	nonuisance	AROMA	full	both	TRUE	parsTotalStart	2	fmrif38mm	fmrif38mm	0.810965	0.603162	0.978618	0.966356	0.759171	1.22949	0.900539	0.834709	0.936636	1000	0.5
model-nonuisance_fold-2_train-fmrif38mm_test-fmrif38mm_denoise-AROMA_netmat-full_edges-both_weighted-True_pars-parsDelta	nonuisance	AROMA	full	both	TRUE	parsDelta	2	fmrif38mm	fmrif38mm	0.808673	0.601511	0.99946	1.51134	1.17678	1.94053	0.89933	0.842056	0.937886	1000	0.5
model-nonuisance_fold-2_train-fmrif38mm_test-fmrif38mm_denoise-AROMA_netmat-full_edges-both_weighted-False_pars-parsTotalStart	nonuisance	AROMA	full	both	FALSE	parsTotalStart	2	fmrif38mm	fmrif38mm	0.808588	0.620479	0.979965	1.02621	0.830563	1.28478	0.899379	0.838196	0.939545	1000	176
model-nonuisance_fold-3_train-resting_test-resting_denoise-AROMA-GSR_netmat-full_edges-both_weighted-True_pars-parsTotalEnd	nonuisance	AROMA-GSR	full	both	TRUE	parsTotalEnd	3	resting	resting	0.966771	0.53276	1.28338	0.527488	0.180708	1.09353	0.983245	0.958001	0.994401	1000	0.5
model-predictors_fold-2_train-fmrif38mm_test-fmrif38mm_denoise-AROMA_netmat-full_edges-both_weighted-True_pars-BaselineAsNuisance	predictors	AROMA	full	both	TRUE	BaselineAsNuisance	2	fmrif38mm	fmrif38mm	0.806418	0.565369	0.989828	1.54542	1.1777	2.03036	0.898201	0.842027	0.935095	1000	0.5
model-predictors_fold-2_train-fmrif38mm_test-fmrif38mm_denoise-AROMA-GSR_netmat-full_edges-both_weighted-True_pars-BaselineAsNuisance	predictors	AROMA-GSR	full	both	TRUE	BaselineAsNuisance	2	fmrif38mm	fmrif38mm	0.80506	0.549716	0.972788	1.48186	1.1313	1.95569	0.89859	0.843613	0.932508	1000	0.5
model-predictors_fold-2_train-fmrif38mm_test-fmrif38mm_denoise-AROMA_netmat-full_edges-both_weighted-True_pars-parsTotalEnd	predictors	AROMA	full	both	TRUE	parsTotalEnd	2	fmrif38mm	fmrif38mm	0.805013	0.538705	0.997053	1.61144	1.25118	2.16714	0.897242	0.835835	0.935838	1000	0.5
model-residualized_fold-2_train-fmrif38mm_test-fmrif38mm_denoise-AROMA-GSR_netmat-full_edges-both_weighted-True_pars-BaselineAsNuisance	residualized	AROMA-GSR	full	both	TRUE	BaselineAsNuisance	2	fmrif38mm	fmrif38mm	0.804901	0.544539	0.976479	1.48522	1.11957	2.04488	0.898425	0.841586	0.93227	1000	0.5
model-nonuisance_fold-2_train-fmrif38mm_test-fmrif38mm_denoise-AROMA-GSR_netmat-full_edges-both_weighted-False_pars-parsDelta	nonuisance	AROMA-GSR	full	both	FALSE	parsDelta	2	fmrif38mm	fmrif38mm	0.803085	0.604364	0.97486	1.47882	1.16323	1.83744	0.896237	0.836522	0.932664	1000	160
model-residualized_fold-3_train-resting_test-resting_denoise-AROMA_netmat-partial_edges-neg_weighted-False_pars-parsDelta	residualized	AROMA	partial	neg	FALSE	parsDelta	3	resting	resting	0.99351	0.177303	1.40289	0.240086	-0.357132	1.4684	0.99675	0.987372	0.999086	1000	124
model-predictors_fold-2_train-fmrif38mm_test-fmrif38mm_denoise-AROMA_netmat-full_edges-both_weighted-False_pars-BaselineAsNuisance	predictors	AROMA	full	both	FALSE	BaselineAsNuisance	2	fmrif38mm	fmrif38mm	0.802486	0.558369	1.00223	1.62908	1.28839	2.13356	0.895883	0.837433	0.936862	1000	125
model-residualized_fold-2_train-fmrif38mm_test-fmrif38mm_denoise-AROMA_netmat-full_edges-both_weighted-True_pars-BaselineAsNuisance	residualized	AROMA	full	both	TRUE	BaselineAsNuisance	2	fmrif38mm	fmrif38mm	0.801089	0.535842	0.99065	1.565	1.17563	2.08098	0.895556	0.839836	0.933304	1000	0.5
model-residualized_fold-2_train-fmrif38mm_test-fmrif38mm_denoise-AROMA-GSR_netmat-full_edges-both_weighted-False_pars-BaselineAsNuisance	residualized	AROMA-GSR	full	both	FALSE	BaselineAsNuisance	2	fmrif38mm	fmrif38mm	0.800231	0.545489	0.979786	1.54851	1.19273	2.04859	0.896167	0.839181	0.932314	1000	202
model-predictors_fold-2_train-fmrif38mm_test-fmrif38mm_denoise-AROMA-GSR_netmat-full_edges-both_weighted-False_pars-BaselineAsNuisance	predictors	AROMA-GSR	full	both	FALSE	BaselineAsNuisance	2	fmrif38mm	fmrif38mm	0.79885	0.550139	0.970398	1.55511	1.21747	2.04045	0.895588	0.836663	0.931499	1000	202
model-residualized_fold-1_train-resting_test-fmrif38mm_denoise-AROMA_netmat-partial_edges-finger_weighted-False_pars-BaselineAsNuisance	residualized	AROMA	partial	finger	FALSE	BaselineAsNuisance	1	resting	fmrif38mm	-0.695044	-1.9731	0.0956172	4.52232	3.46809	6.62283	0.402304	0.0874389	0.513603	1000	233
model-residualized_fold-2_train-fmrif38mm_test-fmrif38mm_denoise-AROMA_netmat-full_edges-both_weighted-True_pars-parsTotalEnd	residualized	AROMA	full	both	TRUE	parsTotalEnd	2	fmrif38mm	fmrif38mm	0.798413	0.518025	0.995356	1.61687	1.23532	2.17579	0.893839	0.832377	0.933512	1000	0.5
model-predictors_fold-3_train-resting_test-resting_denoise-AROMA_netmat-full_edges-pos_weighted-True_pars-parsTotalStart	predictors	AROMA	full	pos	TRUE	parsTotalStart	3	resting	resting	0.744674	0.244261	1.00657	1.08061	0.615826	1.89197	0.862945	0.667587	0.934964	1000	0.865418
model-nonuisance_fold-2_train-fmrif38mm_test-fmrif38mm_denoise-AROMA-GSR_netmat-full_edges-pos_weighted-False_pars-parsTotalEnd	nonuisance	AROMA-GSR	full	pos	FALSE	parsTotalEnd	2	fmrif38mm	fmrif38mm	0.797339	0.621041	0.95391	1.57644	1.26734	1.91291	0.892967	0.839214	0.930584	1000	121
model-residualized_fold-3_train-resting_test-resting_denoise-AROMA_netmat-partial_edges-both_weighted-False_pars-parsTotalEnd	residualized	AROMA	partial	both	FALSE	parsTotalEnd	3	resting	resting	0.997345	0.226577	1.45899	0.143442	-0.328938	1.14889	0.998672	0.995652	0.999779	1000	207
model-predictors_fold-0_train-fmrif38mm_test-resting_denoise-AROMA-GSR_netmat-partial_edges-pos_weighted-True_pars-parsDelta	predictors	AROMA-GSR	partial	pos	TRUE	parsDelta	0	fmrif38mm	resting	-0.308241	-0.757991	0.0603136	3.60526	3.04181	4.5059	0.40133	0.244711	0.508275	1000	0.50112
model-residualized_fold-1_train-resting_test-fmrif38mm_denoise-AROMA-GSR_netmat-full_edges-pos_weighted-False_pars-BaselineAsNuisance	residualized	AROMA-GSR	full	pos	FALSE	BaselineAsNuisance	1	resting	fmrif38mm	-0.68461	-2.14195	0.0708832	4.54634	3.51323	6.89863	0.401274	8.81e-05	0.517062	1000	110
model-residualized_fold-2_train-fmrif38mm_test-fmrif38mm_denoise-AROMA_netmat-full_edges-both_weighted-False_pars-BaselineAsNuisance	residualized	AROMA	full	both	FALSE	BaselineAsNuisance	2	fmrif38mm	fmrif38mm	0.794911	0.543398	0.989418	1.68869	1.29791	2.21745	0.892033	0.830659	0.933238	1000	125
model-predictors_fold-2_train-fmrif38mm_test-fmrif38mm_denoise-AROMA-GSR_netmat-full_edges-pos_weighted-False_pars-parsTotalEnd	predictors	AROMA-GSR	full	pos	FALSE	parsTotalEnd	2	fmrif38mm	fmrif38mm	0.79479	0.562817	0.977825	1.57538	1.25129	2.04821	0.892104	0.829036	0.932398	1000	142
model-residualized_fold-2_train-fmrif38mm_test-fmrif38mm_denoise-AROMA-GSR_netmat-full_edges-pos_weighted-False_pars-parsTotalEnd	residualized	AROMA-GSR	full	pos	FALSE	parsTotalEnd	2	fmrif38mm	fmrif38mm	0.792735	0.531542	0.978773	1.58638	1.23573	2.09627	0.89113	0.830108	0.930237	1000	142
model-predictors_fold-1_train-resting_test-fmrif38mm_denoise-AROMA-GSR_netmat-full_edges-finger_weighted-False_pars-BaselineAsNuisance	predictors	AROMA-GSR	full	finger	FALSE	BaselineAsNuisance	1	resting	fmrif38mm	-0.650201	-2.07202	0.143724	4.48556	3.27502	7.06796	0.399841	0.108615	0.510944	1000	233
model-nonuisance_fold-2_train-fmrif38mm_test-fmrif38mm_denoise-AROMA-GSR_netmat-full_edges-neg_weighted-False_pars-parsTotalEnd	nonuisance	AROMA-GSR	full	neg	FALSE	parsTotalEnd	2	fmrif38mm	fmrif38mm	0.781473	0.627705	0.924311	1.5869	1.26667	1.93999	0.884042	0.834095	0.919419	1000	88
model-residualized_fold-2_train-fmrif38mm_test-fmrif38mm_denoise-AROMA-GSR_netmat-full_edges-neg_weighted-False_pars-parsTotalStart	residualized	AROMA-GSR	full	neg	FALSE	parsTotalStart	2	fmrif38mm	fmrif38mm	0.780438	0.546064	0.979081	1.05582	0.817027	1.40196	0.883438	0.815101	0.929096	1000	68
model-predictors_fold-2_train-fmrif38mm_test-fmrif38mm_denoise-AROMA-GSR_netmat-full_edges-neg_weighted-False_pars-parsTotalStart	predictors	AROMA-GSR	full	neg	FALSE	parsTotalStart	2	fmrif38mm	fmrif38mm	0.779551	0.551458	0.97856	1.06038	0.83101	1.37203	0.882962	0.817072	0.928825	1000	68
model-nonuisance_fold-3_train-resting_test-resting_denoise-AROMA_netmat-partial_edges-pos_weighted-False_pars-parsTotalEnd	nonuisance	AROMA	partial	pos	FALSE	parsTotalEnd	3	resting	resting	0.993534	0.564709	1.2986	0.236838	-0.0870725	0.70319	0.996762	0.991097	0.999025	1000	117
model-residualized_fold-3_train-resting_test-resting_denoise-AROMA-GSR_netmat-full_edges-pos_weighted-False_pars-parsTotalEnd	residualized	AROMA-GSR	full	pos	FALSE	parsTotalEnd	3	resting	resting	0.989439	0.0434125	1.44751	0.283732	-0.206958	1.51299	0.994706	0.981015	0.998888	1000	119
model-residualized_fold-2_train-fmrif38mm_test-fmrif38mm_denoise-AROMA-GSR_netmat-full_edges-neg_weighted-True_pars-parsTotalStart	residualized	AROMA-GSR	full	neg	TRUE	parsTotalStart	2	fmrif38mm	fmrif38mm	0.778199	0.536438	0.944417	1.079	0.828528	1.48537	0.882161	0.821171	0.919006	1000	0.499828
model-predictors_fold-2_train-fmrif38mm_test-fmrif38mm_denoise-AROMA-GSR_netmat-full_edges-neg_weighted-True_pars-parsTotalStart	predictors	AROMA-GSR	full	neg	TRUE	parsTotalStart	2	fmrif38mm	fmrif38mm	0.777311	0.545122	0.944543	1.09067	0.847875	1.43737	0.881677	0.817731	0.920118	1000	0.499828
model-predictors_fold-2_train-fmrif38mm_test-fmrif38mm_denoise-AROMA_netmat-full_edges-both_weighted-False_pars-parsDelta	predictors	AROMA	full	both	FALSE	parsDelta	2	fmrif38mm	fmrif38mm	0.775876	0.529839	0.98255	1.66761	1.29915	2.13423	0.88084	0.812726	0.927475	1000	140
model-predictors_fold-3_train-resting_test-resting_denoise-AROMA_netmat-full_edges-neg_weighted-False_pars-parsDelta	predictors	AROMA	full	neg	FALSE	parsDelta	3	resting	resting	0.918924	0.340704	1.30023	0.893815	0.302372	1.93786	0.958605	0.892468	0.988189	1000	264
model-predictors_fold-3_train-resting_test-resting_denoise-AROMA_netmat-full_edges-finger_weighted-False_pars-parsTotalEnd	predictors	AROMA	full	finger	FALSE	parsTotalEnd	3	resting	resting	0.217998	-0.665035	0.513891	2.26887	1.3567	3.63491	0.466902	0.157128	0.560104	1000	233
model-residualized_fold-2_train-fmrif38mm_test-fmrif38mm_denoise-AROMA_netmat-full_edges-both_weighted-False_pars-parsDelta	residualized	AROMA	full	both	FALSE	parsDelta	2	fmrif38mm	fmrif38mm	0.767956	0.510236	0.979232	1.70965	1.33453	2.21446	0.876456	0.805839	0.924658	1000	140
model-predictors_fold-0_train-fmrif38mm_test-resting_denoise-AROMA-GSR_netmat-full_edges-finger_weighted-False_pars-parsDelta	predictors	AROMA-GSR	full	finger	FALSE	parsDelta	0	fmrif38mm	resting	-0.3033	-0.94144	0.107672	3.59428	2.95102	4.6231	0.398872	0.108876	0.513602	1000	233
model-predictors_fold-2_train-fmrif38mm_test-fmrif38mm_denoise-AROMA_netmat-full_edges-both_weighted-True_pars-parsDelta	predictors	AROMA	full	both	TRUE	parsDelta	2	fmrif38mm	fmrif38mm	0.764294	0.524623	0.963745	1.61305	1.24475	2.12647	0.874395	0.802559	0.92069	1000	0.5
model-predictors_fold-2_train-fmrif38mm_test-fmrif38mm_denoise-AROMA-GSR_netmat-full_edges-neg_weighted-False_pars-parsTotalEnd	predictors	AROMA-GSR	full	neg	FALSE	parsTotalEnd	2	fmrif38mm	fmrif38mm	0.761083	0.516188	0.925338	1.73084	1.39017	2.18957	0.873223	0.808984	0.913157	1000	80
model-residualized_fold-0_train-fmrif38mm_test-resting_denoise-AROMA-GSR_netmat-partial_edges-neg_weighted-False_pars-parsDelta	residualized	AROMA-GSR	partial	neg	FALSE	parsDelta	0	fmrif38mm	resting	-0.319246	-0.856876	0.0821456	3.67349	3.08961	4.56433	0.398615	0.188991	0.547628	1000	110
model-predictors_fold-0_train-fmrif38mm_test-resting_denoise-AROMA_netmat-full_edges-both_weighted-False_pars-BaselineAsNuisance	predictors	AROMA	full	both	FALSE	BaselineAsNuisance	0	fmrif38mm	resting	-1.23422	-2.92539	-0.106449	4.15682	3.40978	5.46379	0.397684	0.187954	0.576271	1000	125
model-residualized_fold-2_train-fmrif38mm_test-fmrif38mm_denoise-AROMA_netmat-full_edges-both_weighted-True_pars-parsDelta	residualized	AROMA	full	both	TRUE	parsDelta	2	fmrif38mm	fmrif38mm	0.760648	0.527526	0.964929	1.62206	1.22178	2.1192	0.872471	0.801176	0.920373	1000	0.5
model-nonuisance_fold-0_train-fmrif38mm_test-resting_denoise-AROMA_netmat-full_edges-neg_weighted-True_pars-parsDelta	nonuisance	AROMA	full	neg	TRUE	parsDelta	0	fmrif38mm	resting	-2.18925	-4.23978	-0.785814	6.07925	5.50769	7.28829	0.397458	0.327534	0.456657	1000	0.544272
model-predictors_fold-3_train-resting_test-resting_denoise-AROMA-GSR_netmat-partial_edges-neg_weighted-True_pars-BaselineAsNuisance	predictors	AROMA-GSR	partial	neg	TRUE	BaselineAsNuisance	3	resting	resting	0.997089	-0.117557	1.55794	0.146095	-0.411368	1.33516	0.998544	0.994808	0.999739	1000	0.497545
model-predictors_fold-3_train-resting_test-resting_denoise-AROMA_netmat-full_edges-finger_weighted-False_pars-BaselineAsNuisance	predictors	AROMA	full	finger	FALSE	BaselineAsNuisance	3	resting	resting	0.270614	-1.23929	0.776427	2.30655	1.18949	4.14416	0.520205	0.163745	0.649371	1000	233
model-predictors_fold-1_train-resting_test-fmrif38mm_denoise-AROMA_netmat-partial_edges-pos_weighted-False_pars-BaselineAsNuisance	predictors	AROMA	partial	pos	FALSE	BaselineAsNuisance	1	resting	fmrif38mm	-0.626508	-1.87167	0.117654	4.40788	3.42308	6.47766	0.397376	0.0112409	0.499743	1000	111
model-residualized_fold-2_train-fmrif38mm_test-fmrif38mm_denoise-AROMA-GSR_netmat-full_edges-neg_weighted-False_pars-parsTotalEnd	residualized	AROMA-GSR	full	neg	FALSE	parsTotalEnd	2	fmrif38mm	fmrif38mm	0.75873	0.523193	0.925667	1.73813	1.39308	2.22577	0.872171	0.813381	0.910665	1000	80
model-predictors_fold-3_train-resting_test-resting_denoise-AROMA_netmat-partial_edges-pos_weighted-False_pars-parsDelta	predictors	AROMA	partial	pos	FALSE	parsDelta	3	resting	resting	0.994509	0.268636	1.39228	0.211662	-0.286779	1.24612	0.997251	0.987801	0.999278	1000	127
model-residualized_fold-0_train-fmrif38mm_test-resting_denoise-AROMA_netmat-partial_edges-finger_weighted-True_pars-parsDelta	residualized	AROMA	partial	finger	TRUE	parsDelta	0	fmrif38mm	resting	-0.318045	-1.03131	0.151091	3.62181	2.94013	4.5834	0.396919	-0.0020928	0.610987	1000	0.00684089
model-residualized_fold-0_train-fmrif38mm_test-resting_denoise-AROMA-GSR_netmat-partial_edges-both_weighted-True_pars-BaselineAsNuisance	residualized	AROMA-GSR	partial	both	TRUE	BaselineAsNuisance	0	fmrif38mm	resting	-1.28597	-2.76586	-0.364791	4.22769	3.48686	5.48514	0.396907	0.229979	0.542704	1000	0.5
model-predictors_fold-0_train-fmrif38mm_test-resting_denoise-AROMA_netmat-partial_edges-both_weighted-False_pars-parsTotalEnd	predictors	AROMA	partial	both	FALSE	parsTotalEnd	0	fmrif38mm	resting	-1.8594	-2.86592	-1.01768	5.0777	4.49682	6.06161	0.396827	0.212009	0.544521	1000	176
model-nonuisance_fold-2_train-fmrif38mm_test-fmrif38mm_denoise-AROMA-GSR_netmat-full_edges-neg_weighted-False_pars-parsTotalStart	nonuisance	AROMA-GSR	full	neg	FALSE	parsTotalStart	2	fmrif38mm	fmrif38mm	0.75432	0.565207	0.917126	1.09151	0.875619	1.32251	0.868516	0.801582	0.913876	1000	94
model-nonuisance_fold-2_train-fmrif38mm_test-fmrif38mm_denoise-AROMA_netmat-full_edges-both_weighted-False_pars-parsDelta	nonuisance	AROMA	full	both	FALSE	parsDelta	2	fmrif38mm	fmrif38mm	0.753263	0.551278	0.935742	1.70836	1.34899	2.14386	0.867909	0.794801	0.917219	1000	113
model-nonuisance_fold-2_train-fmrif38mm_test-fmrif38mm_denoise-AROMA-GSR_netmat-full_edges-pos_weighted-True_pars-parsTotalEnd	nonuisance	AROMA-GSR	full	pos	TRUE	parsTotalEnd	2	fmrif38mm	fmrif38mm	0.752417	0.58519	0.898046	1.69848	1.3787	2.08038	0.867461	0.809968	0.908228	1000	0.489621
model-residualized_fold-1_train-resting_test-fmrif38mm_denoise-AROMA-GSR_netmat-full_edges-both_weighted-False_pars-BaselineAsNuisance	residualized	AROMA-GSR	full	both	FALSE	BaselineAsNuisance	1	resting	fmrif38mm	-0.688653	-1.95064	0.0995682	4.53722	3.48776	6.96668	0.395837	0.00774917	0.517036	1000	188
model-residualized_fold-2_train-fmrif38mm_test-fmrif38mm_denoise-AROMA-GSR_netmat-full_edges-both_weighted-True_pars-parsDelta	residualized	AROMA-GSR	full	both	TRUE	parsDelta	2	fmrif38mm	fmrif38mm	0.751427	0.527669	0.93598	1.63687	1.27259	2.13332	0.868291	0.799085	0.91405	1000	0.5
model-residualized_fold-2_train-fmrif38mm_test-fmrif38mm_denoise-AROMA-GSR_netmat-full_edges-pos_weighted-False_pars-BaselineAsNuisance	residualized	AROMA-GSR	full	pos	FALSE	BaselineAsNuisance	2	fmrif38mm	fmrif38mm	0.750991	0.475418	0.924253	1.71324	1.32388	2.25584	0.868508	0.796044	0.914717	1000	128
model-residualized_fold-2_train-fmrif38mm_test-fmrif38mm_denoise-AROMA-GSR_netmat-full_edges-neg_weighted-False_pars-BaselineAsNuisance	residualized	AROMA-GSR	full	neg	FALSE	BaselineAsNuisance	2	fmrif38mm	fmrif38mm	0.750866	0.51211	0.9374	1.79778	1.41875	2.25727	0.868632	0.805365	0.914037	1000	74
model-predictors_fold-2_train-fmrif38mm_test-fmrif38mm_denoise-AROMA-GSR_netmat-full_edges-pos_weighted-False_pars-BaselineAsNuisance	predictors	AROMA-GSR	full	pos	FALSE	BaselineAsNuisance	2	fmrif38mm	fmrif38mm	0.749558	0.495344	0.916245	1.71656	1.387	2.20404	0.868176	0.796498	0.913016	1000	128
model-predictors_fold-2_train-fmrif38mm_test-fmrif38mm_denoise-AROMA-GSR_netmat-full_edges-neg_weighted-False_pars-BaselineAsNuisance	predictors	AROMA-GSR	full	neg	FALSE	BaselineAsNuisance	2	fmrif38mm	fmrif38mm	0.749372	0.532264	0.931366	1.80433	1.45346	2.27172	0.867734	0.805669	0.91255	1000	74
model-predictors_fold-2_train-fmrif38mm_test-fmrif38mm_denoise-AROMA-GSR_netmat-full_edges-both_weighted-True_pars-parsDelta	predictors	AROMA-GSR	full	both	TRUE	parsDelta	2	fmrif38mm	fmrif38mm	0.748857	0.529956	0.931338	1.6444	1.29131	2.08123	0.867089	0.796209	0.913562	1000	0.5
model-residualized_fold-3_train-resting_test-resting_denoise-AROMA-GSR_netmat-partial_edges-both_weighted-False_pars-parsTotalStart	residualized	AROMA-GSR	partial	both	FALSE	parsTotalStart	3	resting	resting	0.998841	-0.164904	1.62385	0.0775025	-0.431198	1.08351	0.99942	0.998171	0.999898	1000	211
model-residualized_fold-2_train-fmrif38mm_test-fmrif38mm_denoise-AROMA-GSR_netmat-full_edges-pos_weighted-False_pars-parsTotalStart	residualized	AROMA-GSR	full	pos	FALSE	parsTotalStart	2	fmrif38mm	fmrif38mm	0.742652	0.488421	0.925619	1.14996	0.877737	1.52683	0.861807	0.783016	0.911942	1000	102
model-predictors_fold-1_train-resting_test-fmrif38mm_denoise-AROMA_netmat-full_edges-finger_weighted-True_pars-BaselineAsNuisance	predictors	AROMA	full	finger	TRUE	BaselineAsNuisance	1	resting	fmrif38mm	-0.931952	-3.47343	0.164521	4.94576	3.46378	8.28656	0.395233	-0.108191	0.531618	1000	0.0597735
model-predictors_fold-2_train-fmrif38mm_test-fmrif38mm_denoise-AROMA-GSR_netmat-full_edges-pos_weighted-False_pars-parsTotalStart	predictors	AROMA-GSR	full	pos	FALSE	parsTotalStart	2	fmrif38mm	fmrif38mm	0.741205	0.514431	0.923143	1.14657	0.884046	1.45855	0.860938	0.780557	0.912312	1000	102
model-nonuisance_fold-2_train-fmrif38mm_test-fmrif38mm_denoise-AROMA-GSR_netmat-full_edges-neg_weighted-True_pars-parsTotalStart	nonuisance	AROMA-GSR	full	neg	TRUE	parsTotalStart	2	fmrif38mm	fmrif38mm	0.740971	0.565208	0.896912	1.14046	0.934217	1.38641	0.860819	0.797845	0.904502	1000	0.51559
model-nonuisance_fold-0_train-fmrif38mm_test-resting_denoise-AROMA_netmat-partial_edges-both_weighted-False_pars-parsDelta	nonuisance	AROMA	partial	both	FALSE	parsDelta	0	fmrif38mm	resting	-0.269416	-0.669187	0.065827	3.84255	3.51251	4.5044	0.394987	-0.16132	0.748895	1000	216
model-residualized_fold-2_train-fmrif38mm_test-fmrif38mm_denoise-AROMA-GSR_netmat-full_edges-pos_weighted-True_pars-parsTotalStart	residualized	AROMA-GSR	full	pos	TRUE	parsTotalStart	2	fmrif38mm	fmrif38mm	0.740827	0.52725	0.927847	1.1413	0.866644	1.48819	0.860716	0.79234	0.910185	1000	0.500172
model-predictors_fold-2_train-fmrif38mm_test-fmrif38mm_denoise-AROMA-GSR_netmat-full_edges-pos_weighted-True_pars-parsTotalStart	predictors	AROMA-GSR	full	pos	TRUE	parsTotalStart	2	fmrif38mm	fmrif38mm	0.739745	0.534273	0.9199	1.14388	0.891878	1.45713	0.860107	0.791923	0.908908	1000	0.500172
model-nonuisance_fold-2_train-fmrif38mm_test-fmrif38mm_denoise-AROMA-GSR_netmat-full_edges-pos_weighted-False_pars-parsTotalStart	nonuisance	AROMA-GSR	full	pos	FALSE	parsTotalStart	2	fmrif38mm	fmrif38mm	0.73576	0.566239	0.899569	1.13193	0.920462	1.40067	0.857838	0.794062	0.908114	1000	108
model-predictors_fold-2_train-fmrif38mm_test-fmrif38mm_denoise-AROMA-GSR_netmat-full_edges-pos_weighted-True_pars-parsTotalEnd	predictors	AROMA-GSR	full	pos	TRUE	parsTotalEnd	2	fmrif38mm	fmrif38mm	0.731748	0.494446	0.88042	1.80675	1.45853	2.30992	0.856195	0.786078	0.898821	1000	0.51559
model-residualized_fold-0_train-fmrif38mm_test-resting_denoise-AROMA-GSR_netmat-partial_edges-both_weighted-True_pars-parsDelta	residualized	AROMA-GSR	partial	both	TRUE	parsDelta	0	fmrif38mm	resting	-0.320619	-0.856047	0.0443182	3.61671	2.98949	4.65325	0.3941	0.16894	0.523946	1000	0.5
model-predictors_fold-2_train-fmrif38mm_test-fmrif38mm_denoise-AROMA-GSR_netmat-full_edges-pos_weighted-True_pars-BaselineAsNuisance	predictors	AROMA-GSR	full	pos	TRUE	BaselineAsNuisance	2	fmrif38mm	fmrif38mm	0.731639	0.495924	0.884915	1.83624	1.48028	2.31904	0.856948	0.789763	0.899717	1000	0.514298
model-residualized_fold-2_train-fmrif38mm_test-fmrif38mm_denoise-AROMA-GSR_netmat-full_edges-pos_weighted-True_pars-BaselineAsNuisance	residualized	AROMA-GSR	full	pos	TRUE	BaselineAsNuisance	2	fmrif38mm	fmrif38mm	0.731558	0.489079	0.892006	1.84059	1.47238	2.41676	0.856783	0.786067	0.900286	1000	0.514298
model-residualized_fold-3_train-resting_test-resting_denoise-AROMA-GSR_netmat-partial_edges-finger_weighted-False_pars-parsTotalStart	residualized	AROMA-GSR	partial	finger	FALSE	parsTotalStart	3	resting	resting	0.0887556	-1.01105	0.536306	2.26586	1.34787	3.91372	0.297919	-0.0778578	0.424865	1000	233
model-predictors_fold-3_train-resting_test-resting_denoise-AROMA-GSR_netmat-partial_edges-neg_weighted-False_pars-parsDelta	predictors	AROMA-GSR	partial	neg	FALSE	parsDelta	3	resting	resting	0.996426	0.422143	1.35992	0.18825	-0.304022	1.04818	0.998211	0.993622	0.999489	1000	133
model-residualized_fold-2_train-fmrif38mm_test-fmrif38mm_denoise-AROMA-GSR_netmat-full_edges-pos_weighted-True_pars-parsTotalEnd	residualized	AROMA-GSR	full	pos	TRUE	parsTotalEnd	2	fmrif38mm	fmrif38mm	0.730123	0.492156	0.888749	1.81464	1.43675	2.30133	0.855408	0.786823	0.898646	1000	0.51559
model-nonuisance_fold-2_train-fmrif38mm_test-fmrif38mm_denoise-AROMA-GSR_netmat-full_edges-neg_weighted-True_pars-parsTotalEnd	nonuisance	AROMA-GSR	full	neg	TRUE	parsTotalEnd	2	fmrif38mm	fmrif38mm	0.724608	0.563558	0.861412	1.78387	1.45577	2.19016	0.851242	0.794748	0.893407	1000	0.510379
model-residualized_fold-2_train-fmrif38mm_test-fmrif38mm_denoise-AROMA-GSR_netmat-full_edges-both_weighted-False_pars-parsDelta	residualized	AROMA-GSR	full	both	FALSE	parsDelta	2	fmrif38mm	fmrif38mm	0.72217	0.489452	0.915599	1.7449	1.3916	2.19252	0.851693	0.774703	0.905324	1000	165
model-predictors_fold-0_train-fmrif38mm_test-resting_denoise-AROMA_netmat-full_edges-finger_weighted-True_pars-BaselineAsNuisance	predictors	AROMA	full	finger	TRUE	BaselineAsNuisance	0	fmrif38mm	resting	-1.76135	-5.37579	-0.0649498	4.78343	3.70889	6.76362	0.393837	0.222887	0.533301	1000	0.0597735
model-nonuisance_fold-3_train-resting_test-resting_denoise-AROMA-GSR_netmat-full_edges-both_weighted-True_pars-parsTotalStart	nonuisance	AROMA-GSR	full	both	TRUE	parsTotalStart	3	resting	resting	0.96799	0.542723	1.27397	0.426818	0.111414	0.909696	0.983865	0.959863	0.994162	1000	0.5
model-residualized_fold-3_train-resting_test-resting_denoise-AROMA-GSR_netmat-partial_edges-pos_weighted-True_pars-BaselineAsNuisance	residualized	AROMA-GSR	partial	pos	TRUE	BaselineAsNuisance	3	resting	resting	0.996342	-0.239195	1.5298	0.154432	-0.460544	1.55809	0.998169	0.993151	0.999555	1000	0.502455
model-predictors_fold-3_train-resting_test-resting_denoise-AROMA-GSR_netmat-partial_edges-both_weighted-False_pars-parsDelta	predictors	AROMA-GSR	partial	both	FALSE	parsDelta	3	resting	resting	0.997501	0.257386	1.37896	0.160367	-0.362667	1.19059	0.99875	0.995718	0.999632	1000	256
model-predictors_fold-0_train-fmrif38mm_test-resting_denoise-AROMA_netmat-partial_edges-finger_weighted-True_pars-parsDelta	predictors	AROMA	partial	finger	TRUE	parsDelta	0	fmrif38mm	resting	-0.40299	-1.92643	0.237107	3.71775	2.52946	6.10213	0.393736	0.0989053	0.602646	1000	0.00684089
model-nonuisance_fold-2_train-fmrif38mm_test-fmrif38mm_denoise-AROMA-GSR_netmat-full_edges-neg_weighted-False_pars-parsDelta	nonuisance	AROMA-GSR	full	neg	FALSE	parsDelta	2	fmrif38mm	fmrif38mm	0.72097	0.543246	0.89438	1.87695	1.54564	2.24057	0.849135	0.777106	0.901635	1000	84
model-predictors_fold-2_train-fmrif38mm_test-fmrif38mm_denoise-AROMA-GSR_netmat-full_edges-both_weighted-False_pars-parsDelta	predictors	AROMA-GSR	full	both	FALSE	parsDelta	2	fmrif38mm	fmrif38mm	0.718883	0.487483	0.912277	1.75788	1.41313	2.18504	0.850179	0.769053	0.903854	1000	165
model-predictors_fold-2_train-fmrif38mm_test-fmrif38mm_denoise-AROMA-GSR_netmat-full_edges-neg_weighted-True_pars-parsTotalEnd	predictors	AROMA-GSR	full	neg	TRUE	parsTotalEnd	2	fmrif38mm	fmrif38mm	0.717969	0.472971	0.882211	1.83772	1.48644	2.32162	0.848056	0.782429	0.892374	1000	0.48441
model-nonuisance_fold-3_train-resting_test-resting_denoise-AROMA_netmat-full_edges-neg_weighted-False_pars-parsTotalEnd	nonuisance	AROMA	full	neg	FALSE	parsTotalEnd	3	resting	resting	0.862279	0.335703	1.28957	1.0341	0.570337	1.73066	0.92859	0.835497	0.977503	1000	42
model-residualized_fold-2_train-fmrif38mm_test-fmrif38mm_denoise-AROMA-GSR_netmat-full_edges-neg_weighted-True_pars-parsTotalEnd	residualized	AROMA-GSR	full	neg	TRUE	parsTotalEnd	2	fmrif38mm	fmrif38mm	0.716218	0.457715	0.88326	1.84041	1.4457	2.41812	0.847209	0.780338	0.89246	1000	0.48441
model-nonuisance_fold-2_train-fmrif38mm_test-fmrif38mm_denoise-AROMA-GSR_netmat-full_edges-pos_weighted-True_pars-parsDelta	nonuisance	AROMA-GSR	full	pos	TRUE	parsDelta	2	fmrif38mm	fmrif38mm	0.714611	0.538988	0.882189	1.81516	1.47601	2.22091	0.845347	0.774438	0.895442	1000	0.494918
model-predictors_fold-2_train-fmrif38mm_test-fmrif38mm_denoise-AROMA-GSR_netmat-full_edges-neg_weighted-True_pars-BaselineAsNuisance	predictors	AROMA-GSR	full	neg	TRUE	BaselineAsNuisance	2	fmrif38mm	fmrif38mm	0.711579	0.453778	0.870507	1.87023	1.50629	2.39033	0.845052	0.771854	0.888589	1000	0.485702
model-residualized_fold-2_train-fmrif38mm_test-fmrif38mm_denoise-AROMA-GSR_netmat-full_edges-neg_weighted-True_pars-BaselineAsNuisance	residualized	AROMA-GSR	full	neg	TRUE	BaselineAsNuisance	2	fmrif38mm	fmrif38mm	0.711376	0.455213	0.867119	1.87123	1.49931	2.4494	0.844901	0.769519	0.888147	1000	0.485702
model-nonuisance_fold-2_train-fmrif38mm_test-fmrif38mm_denoise-AROMA-GSR_netmat-full_edges-pos_weighted-True_pars-parsTotalStart	nonuisance	AROMA-GSR	full	pos	TRUE	parsTotalStart	2	fmrif38mm	fmrif38mm	0.705139	0.542552	0.865599	1.2202	0.996158	1.47798	0.83973	0.773978	0.893021	1000	0.48441
model-residualized_fold-0_train-fmrif38mm_test-resting_denoise-AROMA_netmat-partial_edges-pos_weighted-True_pars-parsDelta	residualized	AROMA	partial	pos	TRUE	parsDelta	0	fmrif38mm	resting	-0.321875	-0.897006	0.0622477	3.6125	3.00127	4.61224	0.393057	0.2013	0.495915	1000	0.500388
model-residualized_fold-3_train-resting_test-resting_denoise-AROMA-GSR_netmat-partial_edges-finger_weighted-False_pars-BaselineAsNuisance	residualized	AROMA-GSR	partial	finger	FALSE	BaselineAsNuisance	3	resting	resting	0.326373	-0.794202	0.724538	2.20842	1.18725	3.7857	0.57129	0.259486	0.685859	1000	233
model-residualized_fold-0_train-fmrif38mm_test-resting_denoise-AROMA-GSR_netmat-full_edges-finger_weighted-False_pars-parsDelta	residualized	AROMA-GSR	full	finger	FALSE	parsDelta	0	fmrif38mm	resting	-0.322532	-0.944831	0.0779316	3.61514	2.96294	4.62703	0.391948	0.153959	0.506451	1000	233
model-residualized_fold-3_train-resting_test-resting_denoise-AROMA_netmat-partial_edges-pos_weighted-True_pars-parsDelta	residualized	AROMA	partial	pos	TRUE	parsDelta	3	resting	resting	0.997426	0.175918	1.38189	0.152903	-0.46805	1.24281	0.998712	0.994759	0.999583	1000	0.500258
model-predictors_fold-3_train-resting_test-resting_denoise-AROMA-GSR_netmat-full_edges-pos_weighted-False_pars-parsTotalEnd	predictors	AROMA-GSR	full	pos	FALSE	parsTotalEnd	3	resting	resting	0.989439	0.0811272	1.43424	0.283732	-0.152851	1.44893	0.994706	0.980214	0.999023	1000	119
model-nonuisance_fold-2_train-fmrif38mm_test-fmrif38mm_denoise-AROMA-GSR_netmat-full_edges-pos_weighted-False_pars-parsDelta	nonuisance	AROMA-GSR	full	pos	FALSE	parsDelta	2	fmrif38mm	fmrif38mm	0.70137	0.524627	0.869661	1.87281	1.547	2.23245	0.83763	0.760015	0.892756	1000	76
model-residualized_fold-3_train-resting_test-resting_denoise-AROMA_netmat-full_edges-neg_weighted-False_pars-BaselineAsNuisance	residualized	AROMA	full	neg	FALSE	BaselineAsNuisance	3	resting	resting	0.944499	-0.194331	1.51481	0.583562	-0.083192	1.85386	0.971853	0.907631	0.993648	1000	88
model-residualized_fold-1_train-resting_test-fmrif38mm_denoise-AROMA-GSR_netmat-full_edges-finger_weighted-False_pars-BaselineAsNuisance	residualized	AROMA-GSR	full	finger	FALSE	BaselineAsNuisance	1	resting	fmrif38mm	-0.696206	-2.30488	0.119795	4.54961	3.40091	7.15128	0.391657	0.0311431	0.517129	1000	233
model-residualized_fold-0_train-fmrif38mm_test-resting_denoise-AROMA_netmat-full_edges-finger_weighted-False_pars-BaselineAsNuisance	residualized	AROMA	full	finger	FALSE	BaselineAsNuisance	0	fmrif38mm	resting	-1.31187	-2.8129	-0.368095	4.24956	3.47748	5.43897	0.391317	0.246559	0.521717	1000	233
model-residualized_fold-2_train-fmrif38mm_test-fmrif38mm_denoise-AROMA_netmat-full_edges-neg_weighted-False_pars-parsTotalStart	residualized	AROMA	full	neg	FALSE	parsTotalStart	2	fmrif38mm	fmrif38mm	0.694315	0.433079	0.918195	1.23098	0.953324	1.63232	0.833328	0.741871	0.893755	1000	102
model-predictors_fold-3_train-resting_test-resting_denoise-AROMA-GSR_netmat-partial_edges-pos_weighted-True_pars-BaselineAsNuisance	predictors	AROMA-GSR	partial	pos	TRUE	BaselineAsNuisance	3	resting	resting	0.996342	-0.0723449	1.52563	0.154432	-0.375405	1.32722	0.998169	0.993186	0.999622	1000	0.502455
model-nonuisance_fold-3_train-resting_test-resting_denoise-AROMA-GSR_netmat-full_edges-both_weighted-False_pars-parsDelta	nonuisance	AROMA-GSR	full	both	FALSE	parsDelta	3	resting	resting	0.981675	0.525419	1.31489	0.46303	0.0470514	1.06234	0.990795	0.976997	0.996974	1000	167
model-residualized_fold-1_train-resting_test-fmrif38mm_denoise-AROMA_netmat-full_edges-finger_weighted-True_pars-BaselineAsNuisance	residualized	AROMA	full	finger	TRUE	BaselineAsNuisance	1	resting	fmrif38mm	-0.692934	-2.17776	0.112278	4.50251	3.36528	6.89106	0.391304	0.00741778	0.516066	1000	0.0597735
model-residualized_fold-0_train-fmrif38mm_test-resting_denoise-AROMA_netmat-partial_edges-both_weighted-True_pars-parsDelta	residualized	AROMA	partial	both	TRUE	parsDelta	0	fmrif38mm	resting	-0.323585	-0.832579	0.105261	3.61418	2.95997	4.56819	0.390871	0.16602	0.528345	1000	0.5
model-residualized_fold-3_train-resting_test-resting_denoise-AROMA_netmat-partial_edges-neg_weighted-False_pars-parsTotalEnd	residualized	AROMA	partial	neg	FALSE	parsTotalEnd	3	resting	resting	0.99428	0.0524293	1.48795	0.206866	-0.294836	1.33204	0.997136	0.989938	0.999593	1000	102
model-predictors_fold-0_train-fmrif38mm_test-resting_denoise-AROMA-GSR_netmat-partial_edges-finger_weighted-True_pars-parsDelta	predictors	AROMA-GSR	partial	finger	TRUE	parsDelta	0	fmrif38mm	resting	-0.607817	-2.08304	0.132403	3.94075	2.94715	5.71026	0.390618	0.202611	0.515161	1000	0.00669732
model-residualized_fold-3_train-resting_test-resting_denoise-AROMA-GSR_netmat-partial_edges-finger_weighted-True_pars-BaselineAsNuisance	residualized	AROMA-GSR	partial	finger	TRUE	BaselineAsNuisance	3	resting	resting	0.362276	-0.883722	0.776633	2.26783	1.21069	3.99652	0.601893	0.264327	0.705011	1000	0.00669732
model-residualized_fold-0_train-fmrif38mm_test-resting_denoise-AROMA_netmat-full_edges-both_weighted-True_pars-BaselineAsNuisance	residualized	AROMA	full	both	TRUE	BaselineAsNuisance	0	fmrif38mm	resting	-1.33842	-2.71212	-0.402444	4.37092	3.7429	5.36135	0.389343	0.18865	0.558614	1000	0.5
model-residualized_fold-3_train-resting_test-resting_denoise-AROMA_netmat-partial_edges-finger_weighted-True_pars-parsDelta	residualized	AROMA	partial	finger	TRUE	parsDelta	3	resting	resting	0.356029	-0.363004	0.61699	2.59992	1.56487	4.08265	0.596682	0.169921	0.681432	1000	0.00684089
model-predictors_fold-3_train-resting_test-resting_denoise-AROMA-GSR_netmat-full_edges-both_weighted-True_pars-parsDelta	predictors	AROMA-GSR	full	both	TRUE	parsDelta	3	resting	resting	0.991332	0.196166	1.4483	0.273443	-0.355595	1.35534	0.995657	0.985541	0.998696	1000	0.5
model-predictors_fold-2_train-fmrif38mm_test-fmrif38mm_denoise-AROMA_netmat-full_edges-neg_weighted-False_pars-parsTotalStart	predictors	AROMA	full	neg	FALSE	parsTotalStart	2	fmrif38mm	fmrif38mm	0.691375	0.429563	0.917727	1.23337	0.959976	1.63389	0.831507	0.738154	0.894727	1000	102
model-nonuisance_fold-2_train-fmrif38mm_test-fmrif38mm_denoise-AROMA-GSR_netmat-full_edges-neg_weighted-True_pars-parsDelta	nonuisance	AROMA-GSR	full	neg	TRUE	parsDelta	2	fmrif38mm	fmrif38mm	0.678142	0.513545	0.822265	1.97454	1.62746	2.37128	0.823644	0.749527	0.874069	1000	0.505082
model-predictors_fold-3_train-resting_test-resting_denoise-AROMA_netmat-partial_edges-finger_weighted-False_pars-parsDelta	predictors	AROMA	partial	finger	FALSE	parsDelta	3	resting	resting	0.378792	-0.457626	0.609514	2.52333	1.55929	4.19785	0.61546	0.124818	0.692929	1000	233
model-nonuisance_fold-3_train-resting_test-resting_denoise-AROMA-GSR_netmat-partial_edges-neg_weighted-False_pars-parsTotalEnd	nonuisance	AROMA-GSR	partial	neg	FALSE	parsTotalEnd	3	resting	resting	0.987606	0.581911	1.32156	0.286051	-0.036806	0.776831	0.993783	0.984152	0.998285	1000	110
model-predictors_fold-0_train-fmrif38mm_test-resting_denoise-AROMA_netmat-partial_edges-pos_weighted-True_pars-parsDelta	predictors	AROMA	partial	pos	TRUE	parsDelta	0	fmrif38mm	resting	-0.279763	-0.724474	0.0750235	3.57172	3.03777	4.48903	0.388608	0.224138	0.498927	1000	0.500388
model-residualized_fold-2_train-fmrif38mm_test-fmrif38mm_denoise-AROMA-GSR_netmat-full_edges-pos_weighted-False_pars-parsDelta	residualized	AROMA-GSR	full	pos	FALSE	parsDelta	2	fmrif38mm	fmrif38mm	0.665108	0.43241	0.843397	2.08254	1.70563	2.58624	0.818475	0.733489	0.878573	1000	92
model-residualized_fold-2_train-fmrif38mm_test-fmrif38mm_denoise-AROMA-GSR_netmat-full_edges-pos_weighted-True_pars-parsDelta	residualized	AROMA-GSR	full	pos	TRUE	parsDelta	2	fmrif38mm	fmrif38mm	0.664605	0.464525	0.84597	2.00241	1.63414	2.48637	0.816913	0.7388	0.877873	1000	0.510853
model-predictors_fold-2_train-fmrif38mm_test-fmrif38mm_denoise-AROMA-GSR_netmat-full_edges-pos_weighted-True_pars-parsDelta	predictors	AROMA-GSR	full	pos	TRUE	parsDelta	2	fmrif38mm	fmrif38mm	0.662318	0.450774	0.837059	2.01123	1.66018	2.4414	0.815804	0.731839	0.875642	1000	0.510853
model-predictors_fold-3_train-resting_test-resting_denoise-AROMA-GSR_netmat-partial_edges-neg_weighted-True_pars-parsDelta	predictors	AROMA-GSR	partial	neg	TRUE	parsDelta	3	resting	resting	0.997374	0.319421	1.37593	0.16182	-0.394032	1.21853	0.998686	0.995577	0.999577	1000	0.496684
model-predictors_fold-2_train-fmrif38mm_test-fmrif38mm_denoise-AROMA-GSR_netmat-full_edges-pos_weighted-False_pars-parsDelta	predictors	AROMA-GSR	full	pos	FALSE	parsDelta	2	fmrif38mm	fmrif38mm	0.660259	0.444692	0.841397	2.09344	1.73315	2.56625	0.816299	0.730631	0.876187	1000	92
model-residualized_fold-3_train-resting_test-resting_denoise-AROMA_netmat-full_edges-both_weighted-False_pars-parsTotalEnd	residualized	AROMA	full	both	FALSE	parsTotalEnd	3	resting	resting	0.985221	0.141636	1.50315	0.284538	-0.233346	1.31086	0.992583	0.977545	0.99868	1000	84
model-nonuisance_fold-2_train-fmrif38mm_test-fmrif38mm_denoise-AROMA_netmat-full_edges-neg_weighted-False_pars-parsTotalStart	nonuisance	AROMA	full	neg	FALSE	parsTotalStart	2	fmrif38mm	fmrif38mm	0.650335	0.434607	0.845663	1.36962	1.13623	1.66195	0.806748	0.712973	0.873081	1000	127
model-residualized_fold-2_train-fmrif38mm_test-fmrif38mm_denoise-AROMA-GSR_netmat-full_edges-neg_weighted-False_pars-parsDelta	residualized	AROMA-GSR	full	neg	FALSE	parsDelta	2	fmrif38mm	fmrif38mm	0.63918	0.426084	0.819232	2.00037	1.63941	2.4697	0.800521	0.719608	0.863953	1000	73
model-predictors_fold-2_train-fmrif38mm_test-fmrif38mm_denoise-AROMA-GSR_netmat-full_edges-neg_weighted-False_pars-parsDelta	predictors	AROMA-GSR	full	neg	FALSE	parsDelta	2	fmrif38mm	fmrif38mm	0.638999	0.443134	0.824669	2.00054	1.67338	2.42045	0.800428	0.717758	0.865378	1000	73
model-residualized_fold-1_train-resting_test-fmrif38mm_denoise-AROMA_netmat-partial_edges-both_weighted-False_pars-BaselineAsNuisance	residualized	AROMA	partial	both	FALSE	BaselineAsNuisance	1	resting	fmrif38mm	-0.694752	-2.18619	0.038106	4.50115	3.42078	7.01545	0.388576	0.0180209	0.512988	1000	220
model-nonuisance_fold-3_train-resting_test-resting_denoise-AROMA-GSR_netmat-full_edges-neg_weighted-False_pars-parsDelta	nonuisance	AROMA-GSR	full	neg	FALSE	parsDelta	3	resting	resting	0.971609	0.611017	1.30467	0.545156	0.133053	1.11208	0.985702	0.967888	0.995589	1000	81
model-residualized_fold-2_train-fmrif38mm_test-fmrif38mm_denoise-AROMA-GSR_netmat-full_edges-neg_weighted-True_pars-parsDelta	residualized	AROMA-GSR	full	neg	TRUE	parsDelta	2	fmrif38mm	fmrif38mm	0.636322	0.453915	0.818504	2.03146	1.64932	2.52372	0.79927	0.724195	0.862804	1000	0.489147
model-predictors_fold-2_train-fmrif38mm_test-fmrif38mm_denoise-AROMA-GSR_netmat-full_edges-neg_weighted-True_pars-parsDelta	predictors	AROMA-GSR	full	neg	TRUE	parsDelta	2	fmrif38mm	fmrif38mm	0.634214	0.445338	0.823169	2.03464	1.64427	2.536	0.798215	0.72565	0.862144	1000	0.489147
model-predictors_fold-0_train-fmrif38mm_test-resting_denoise-AROMA-GSR_netmat-partial_edges-both_weighted-True_pars-BaselineAsNuisance	predictors	AROMA-GSR	partial	both	TRUE	BaselineAsNuisance	0	fmrif38mm	resting	-1.26814	-2.50641	-0.458987	4.2078	3.5242	5.51786	0.387932	0.220468	0.530767	1000	0.5
model-nonuisance_fold-3_train-resting_test-resting_denoise-AROMA_netmat-full_edges-neg_weighted-True_pars-parsTotalStart	nonuisance	AROMA	full	neg	TRUE	parsTotalStart	3	resting	resting	0.518433	-0.154497	1.03398	1.648	1.04004	2.55746	0.720023	0.463177	0.879625	1000	0.122868
model-predictors_fold-1_train-resting_test-fmrif38mm_denoise-AROMA-GSR_netmat-full_edges-pos_weighted-False_pars-BaselineAsNuisance	predictors	AROMA-GSR	full	pos	FALSE	BaselineAsNuisance	1	resting	fmrif38mm	-0.696385	-1.84546	0.0583799	4.55781	3.5425	6.62126	0.387916	0.00209306	0.517047	1000	110
model-predictors_fold-2_train-fmrif38mm_test-fmrif38mm_denoise-AROMA_netmat-full_edges-neg_weighted-False_pars-parsTotalEnd	predictors	AROMA	full	neg	FALSE	parsTotalEnd	2	fmrif38mm	fmrif38mm	0.624096	0.356248	0.814246	2.27354	1.83699	2.87705	0.790042	0.704852	0.852246	1000	101
model-residualized_fold-0_train-fmrif38mm_test-resting_denoise-AROMA_netmat-partial_edges-neg_weighted-True_pars-BaselineAsNuisance	residualized	AROMA	partial	neg	TRUE	BaselineAsNuisance	0	fmrif38mm	resting	-1.29806	-2.83026	-0.357778	4.24122	3.49554	5.48032	0.387825	0.231918	0.520565	1000	0.499612
model-predictors_fold-2_train-fmrif38mm_test-fmrif38mm_denoise-AROMA_netmat-full_edges-neg_weighted-False_pars-BaselineAsNuisance	predictors	AROMA	full	neg	FALSE	BaselineAsNuisance	2	fmrif38mm	fmrif38mm	0.621514	0.318163	0.812807	2.2936	1.82861	2.94771	0.788411	0.691649	0.851246	1000	109
model-predictors_fold-1_train-resting_test-fmrif38mm_denoise-AROMA_netmat-partial_edges-pos_weighted-True_pars-BaselineAsNuisance	predictors	AROMA	partial	pos	TRUE	BaselineAsNuisance	1	resting	fmrif38mm	-0.702495	-1.89985	0.0631997	4.52656	3.52072	6.61209	0.385625	0.0428783	0.490036	1000	0.499612
model-residualized_fold-1_train-resting_test-fmrif38mm_denoise-AROMA_netmat-full_edges-both_weighted-False_pars-BaselineAsNuisance	residualized	AROMA	full	both	FALSE	BaselineAsNuisance	1	resting	fmrif38mm	-0.708035	-2.11774	0.0942545	4.48994	3.46844	6.80219	0.385018	0.0673069	0.520286	1000	102
model-residualized_fold-2_train-fmrif38mm_test-fmrif38mm_denoise-AROMA_netmat-full_edges-neg_weighted-False_pars-parsTotalEnd	residualized	AROMA	full	neg	FALSE	parsTotalEnd	2	fmrif38mm	fmrif38mm	0.613962	0.341671	0.807091	2.2922	1.85623	2.89856	0.784005	0.700135	0.847345	1000	101
model-nonuisance_fold-3_train-resting_test-resting_denoise-AROMA-GSR_netmat-full_edges-finger_weighted-True_pars-parsTotalStart	nonuisance	AROMA-GSR	full	finger	TRUE	parsTotalStart	3	resting	resting	0.00477734	-0.571927	0.173144	2.41502	1.73327	3.59606	0.0691183	-0.0095533	0.128195	1000	0.0623638
model-residualized_fold-2_train-fmrif38mm_test-fmrif38mm_denoise-AROMA_netmat-full_edges-neg_weighted-False_pars-BaselineAsNuisance	residualized	AROMA	full	neg	FALSE	BaselineAsNuisance	2	fmrif38mm	fmrif38mm	0.612274	0.324569	0.803747	2.34025	1.88262	2.97595	0.78323	0.685104	0.849403	1000	109
model-predictors_fold-3_train-resting_test-resting_denoise-AROMA-GSR_netmat-partial_edges-both_weighted-False_pars-BaselineAsNuisance	predictors	AROMA-GSR	partial	both	FALSE	BaselineAsNuisance	3	resting	resting	0.999014	-0.076031	1.57889	0.0890598	-0.454338	1.34873	0.999507	0.998268	0.999904	1000	245
model-predictors_fold-1_train-resting_test-fmrif38mm_denoise-AROMA-GSR_netmat-full_edges-both_weighted-False_pars-BaselineAsNuisance	predictors	AROMA-GSR	full	both	FALSE	BaselineAsNuisance	1	resting	fmrif38mm	-0.714177	-2.10326	0.0812773	4.57459	3.53222	6.72541	0.383898	0.0141439	0.513842	1000	188
model-predictors_fold-1_train-resting_test-fmrif38mm_denoise-AROMA_netmat-partial_edges-both_weighted-False_pars-BaselineAsNuisance	predictors	AROMA	partial	both	FALSE	BaselineAsNuisance	1	resting	fmrif38mm	-0.640867	-2.0662	0.0772083	4.40142	3.39123	6.69425	0.383142	0.0298014	0.497851	1000	220
model-nonuisance_fold-2_train-fmrif38mm_test-fmrif38mm_denoise-AROMA_netmat-full_edges-neg_weighted-False_pars-parsTotalEnd	nonuisance	AROMA	full	neg	FALSE	parsTotalEnd	2	fmrif38mm	fmrif38mm	0.578708	0.388811	0.746324	2.40778	2.04317	2.87102	0.760845	0.667583	0.82825	1000	108
model-predictors_fold-1_train-resting_test-fmrif38mm_denoise-AROMA_netmat-full_edges-finger_weighted-False_pars-BaselineAsNuisance	predictors	AROMA	full	finger	FALSE	BaselineAsNuisance	1	resting	fmrif38mm	-0.739369	-2.24243	0.184468	4.58521	3.23891	7.29612	0.382565	-0.122746	0.540016	1000	233
model-predictors_fold-1_train-resting_test-fmrif38mm_denoise-AROMA-GSR_netmat-partial_edges-pos_weighted-True_pars-BaselineAsNuisance	predictors	AROMA-GSR	partial	pos	TRUE	BaselineAsNuisance	1	resting	fmrif38mm	-0.704119	-2.19582	0.0487116	4.52331	3.47572	6.57658	0.382497	0.0184505	0.489095	1000	0.502455
model-residualized_fold-3_train-resting_test-resting_denoise-AROMA-GSR_netmat-full_edges-pos_weighted-True_pars-parsDelta	residualized	AROMA-GSR	full	pos	TRUE	parsDelta	3	resting	resting	0.956262	0.172466	1.34792	0.644752	0.00734023	1.75927	0.977886	0.925002	0.991681	1000	0.478941
model-nonuisance_fold-0_train-fmrif38mm_test-resting_denoise-AROMA-GSR_netmat-full_edges-pos_weighted-False_pars-parsTotalEnd	nonuisance	AROMA-GSR	full	pos	FALSE	parsTotalEnd	0	fmrif38mm	resting	-1.10019	-2.04287	-0.317509	4.03858	3.69699	4.53909	0.38247	0.0427206	0.622629	1000	121
model-predictors_fold-2_train-fmrif38mm_test-fmrif38mm_denoise-AROMA_netmat-full_edges-neg_weighted-False_pars-parsDelta	predictors	AROMA	full	neg	FALSE	parsDelta	2	fmrif38mm	fmrif38mm	0.490047	0.220354	0.67075	2.54244	2.08414	3.13617	0.700034	0.592495	0.780068	1000	112
model-predictors_fold-3_train-resting_test-resting_denoise-AROMA-GSR_netmat-partial_edges-pos_weighted-True_pars-parsDelta	predictors	AROMA-GSR	partial	pos	TRUE	parsDelta	3	resting	resting	0.996663	0.363223	1.38089	0.174315	-0.363928	1.15578	0.99833	0.994131	0.999509	1000	0.503316
model-residualized_fold-1_train-resting_test-fmrif38mm_denoise-AROMA_netmat-full_edges-finger_weighted-False_pars-BaselineAsNuisance	residualized	AROMA	full	finger	FALSE	BaselineAsNuisance	1	resting	fmrif38mm	-0.701128	-2.05444	0.0762226	4.51648	3.46222	6.95505	0.381456	-0.0193355	0.519136	1000	233
model-residualized_fold-2_train-fmrif38mm_test-fmrif38mm_denoise-AROMA_netmat-full_edges-pos_weighted-False_pars-parsTotalStart	residualized	AROMA	full	pos	FALSE	parsTotalStart	2	fmrif38mm	fmrif38mm	0.486943	0.244686	0.670355	1.75954	1.44559	2.19184	0.697816	0.592068	0.776374	1000	38
model-predictors_fold-1_train-resting_test-fmrif38mm_denoise-AROMA-GSR_netmat-partial_edges-both_weighted-True_pars-BaselineAsNuisance	predictors	AROMA-GSR	partial	both	TRUE	BaselineAsNuisance	1	resting	fmrif38mm	-0.686586	-2.11626	0.0803799	4.48988	3.40897	6.92837	0.381404	0.0501524	0.493032	1000	0.5
model-predictors_fold-2_train-fmrif38mm_test-fmrif38mm_denoise-AROMA_netmat-full_edges-pos_weighted-False_pars-parsTotalStart	predictors	AROMA	full	pos	FALSE	parsTotalStart	2	fmrif38mm	fmrif38mm	0.486082	0.214197	0.671253	1.75828	1.46499	2.24085	0.697225	0.590638	0.773799	1000	38
model-residualized_fold-2_train-fmrif38mm_test-fmrif38mm_denoise-AROMA_netmat-full_edges-pos_weighted-False_pars-BaselineAsNuisance	residualized	AROMA	full	pos	FALSE	BaselineAsNuisance	2	fmrif38mm	fmrif38mm	0.485195	0.267032	0.678161	2.37751	1.85547	3.04058	0.699729	0.613922	0.777375	1000	16
model-nonuisance_fold-2_train-fmrif38mm_test-fmrif38mm_denoise-AROMA_netmat-full_edges-neg_weighted-False_pars-parsDelta	nonuisance	AROMA	full	neg	FALSE	parsDelta	2	fmrif38mm	fmrif38mm	0.484849	0.290436	0.653202	2.39819	2.01425	2.93691	0.696327	0.58447	0.779106	1000	90
model-nonuisance_fold-3_train-resting_test-resting_denoise-AROMA-GSR_netmat-partial_edges-finger_weighted-True_pars-parsDelta	nonuisance	AROMA-GSR	partial	finger	TRUE	parsDelta	3	resting	resting	0.0032875	-0.511358	0.162302	3.34117	2.36075	4.73774	0.0573367	-0.0075766	0.106814	1000	0.00669732
model-predictors_fold-2_train-fmrif38mm_test-fmrif38mm_denoise-AROMA_netmat-full_edges-pos_weighted-False_pars-BaselineAsNuisance	predictors	AROMA	full	pos	FALSE	BaselineAsNuisance	2	fmrif38mm	fmrif38mm	0.483856	0.257024	0.680859	2.38085	1.85618	3.07537	0.699093	0.607497	0.774624	1000	16
model-residualized_fold-2_train-fmrif38mm_test-fmrif38mm_denoise-AROMA_netmat-full_edges-neg_weighted-False_pars-parsDelta	residualized	AROMA	full	neg	FALSE	parsDelta	2	fmrif38mm	fmrif38mm	0.480006	0.201963	0.665402	2.59566	2.16353	3.15548	0.693349	0.58444	0.774981	1000	112
model-residualized_fold-2_train-fmrif38mm_test-fmrif38mm_denoise-AROMA_netmat-full_edges-pos_weighted-False_pars-parsTotalEnd	residualized	AROMA	full	pos	FALSE	parsTotalEnd	2	fmrif38mm	fmrif38mm	0.47012	0.253152	0.668545	2.40644	1.89362	3.05158	0.689057	0.598735	0.772112	1000	15
model-residualized_fold-3_train-resting_test-resting_denoise-AROMA_netmat-partial_edges-finger_weighted-False_pars-BaselineAsNuisance	residualized	AROMA	partial	finger	FALSE	BaselineAsNuisance	3	resting	resting	0.397946	-0.824844	0.80577	2.01616	0.981102	3.95073	0.63083	0.28373	0.73575	1000	233
model-predictors_fold-0_train-fmrif38mm_test-resting_denoise-AROMA_netmat-partial_edges-both_weighted-True_pars-parsDelta	predictors	AROMA	partial	both	TRUE	parsDelta	0	fmrif38mm	resting	-0.291971	-0.741838	0.080953	3.58638	3.03519	4.40432	0.381319	0.187923	0.52572	1000	0.5
model-predictors_fold-2_train-fmrif38mm_test-fmrif38mm_denoise-AROMA_netmat-full_edges-pos_weighted-False_pars-parsTotalEnd	predictors	AROMA	full	pos	FALSE	parsTotalEnd	2	fmrif38mm	fmrif38mm	0.468802	0.229254	0.679406	2.40835	1.90066	3.06088	0.688431	0.594053	0.772482	1000	15
model-nonuisance_fold-2_train-fmrif38mm_test-fmrif38mm_denoise-AROMA_netmat-full_edges-pos_weighted-False_pars-parsTotalEnd	nonuisance	AROMA	full	pos	FALSE	parsTotalEnd	2	fmrif38mm	fmrif38mm	0.456508	0.233857	0.65157	2.41855	1.9993	3.0467	0.675701	0.569724	0.76688	1000	27
model-nonuisance_fold-2_train-fmrif38mm_test-fmrif38mm_denoise-AROMA_netmat-full_edges-pos_weighted-False_pars-parsTotalStart	nonuisance	AROMA	full	pos	FALSE	parsTotalStart	2	fmrif38mm	fmrif38mm	0.429709	0.248086	0.601657	1.86844	1.62611	2.21493	0.655522	0.563718	0.745772	1000	49
model-predictors_fold-3_train-resting_test-resting_denoise-AROMA-GSR_netmat-partial_edges-pos_weighted-True_pars-parsTotalStart	predictors	AROMA-GSR	partial	pos	TRUE	parsTotalStart	3	resting	resting	0.994697	0.0946422	1.51188	0.148724	-0.300215	1.03114	0.997345	0.991573	0.999369	1000	0.500775
model-predictors_fold-1_train-resting_test-fmrif38mm_denoise-AROMA-GSR_netmat-partial_edges-neg_weighted-True_pars-BaselineAsNuisance	predictors	AROMA-GSR	partial	neg	TRUE	BaselineAsNuisance	1	resting	fmrif38mm	-0.685291	-2.06692	0.0288409	4.48723	3.47443	6.63184	0.381283	-0.0076578	0.488539	1000	0.497545
model-residualized_fold-1_train-resting_test-fmrif38mm_denoise-AROMA-GSR_netmat-full_edges-finger_weighted-True_pars-BaselineAsNuisance	residualized	AROMA-GSR	full	finger	TRUE	BaselineAsNuisance	1	resting	fmrif38mm	-0.701593	-2.22419	0.101597	4.5199	3.48	6.66274	0.381187	0.0735298	0.499222	1000	0.0623638
model-predictors_fold-0_train-fmrif38mm_test-resting_denoise-AROMA-GSR_netmat-partial_edges-both_weighted-True_pars-parsDelta	predictors	AROMA-GSR	partial	both	TRUE	parsDelta	0	fmrif38mm	resting	-0.318923	-0.791197	0.0196987	3.60825	3.09306	4.50264	0.380923	0.193764	0.497477	1000	0.5
model-predictors_fold-3_train-resting_test-resting_denoise-AROMA_netmat-full_edges-finger_weighted-False_pars-parsDelta	predictors	AROMA	full	finger	FALSE	parsDelta	3	resting	resting	0.268227	-0.710298	0.563974	2.80123	1.72318	4.59986	0.517906	-0.146999	0.635933	1000	233
model-residualized_fold-0_train-fmrif38mm_test-resting_denoise-AROMA_netmat-partial_edges-neg_weighted-True_pars-parsDelta	residualized	AROMA	partial	neg	TRUE	parsDelta	0	fmrif38mm	resting	-0.332647	-0.893318	0.0497929	3.61949	2.98208	4.6299	0.380098	0.183231	0.494614	1000	0.499612
model-residualized_fold-3_train-resting_test-resting_denoise-AROMA-GSR_netmat-full_edges-both_weighted-False_pars-parsDelta	residualized	AROMA-GSR	full	both	FALSE	parsDelta	3	resting	resting	0.995496	0.208377	1.44702	0.22882	-0.36224	1.41165	0.997745	0.991893	0.999396	1000	143
model-residualized_fold-1_train-resting_test-fmrif38mm_denoise-AROMA_netmat-partial_edges-pos_weighted-True_pars-BaselineAsNuisance	residualized	AROMA	partial	pos	TRUE	BaselineAsNuisance	1	resting	fmrif38mm	-0.702708	-2.08521	0.110501	4.52389	3.41613	6.90963	0.379986	-0.0098685	0.49578	1000	0.499612
model-residualized_fold-2_train-fmrif38mm_test-fmrif38mm_denoise-AROMA_netmat-full_edges-pos_weighted-False_pars-parsDelta	residualized	AROMA	full	pos	FALSE	parsDelta	2	fmrif38mm	fmrif38mm	0.400238	0.177494	0.594826	2.55232	2.07484	3.14637	0.635558	0.52742	0.722654	1000	28
model-predictors_fold-2_train-fmrif38mm_test-fmrif38mm_denoise-AROMA_netmat-full_edges-pos_weighted-False_pars-parsDelta	predictors	AROMA	full	pos	FALSE	parsDelta	2	fmrif38mm	fmrif38mm	0.3978	0.169003	0.598962	2.55789	2.07377	3.18941	0.634173	0.525796	0.724264	1000	28
model-predictors_fold-3_train-resting_test-resting_denoise-AROMA-GSR_netmat-partial_edges-finger_weighted-True_pars-BaselineAsNuisance	predictors	AROMA-GSR	partial	finger	TRUE	BaselineAsNuisance	3	resting	resting	0.362276	-1.02428	0.846369	2.26783	1.11977	4.19029	0.601893	0.286267	0.707431	1000	0.00669732
model-predictors_fold-0_train-fmrif38mm_test-resting_denoise-AROMA-GSR_netmat-full_edges-neg_weighted-False_pars-parsTotalEnd	predictors	AROMA-GSR	full	neg	FALSE	parsTotalEnd	0	fmrif38mm	resting	-2.42251	-3.74557	-1.35768	5.15313	4.62228	6.16945	0.379937	0.166223	0.58489	1000	80
model-nonuisance_fold-2_train-fmrif38mm_test-fmrif38mm_denoise-AROMA_netmat-full_edges-pos_weighted-False_pars-parsDelta	nonuisance	AROMA	full	pos	FALSE	parsDelta	2	fmrif38mm	fmrif38mm	0.367075	0.17079	0.560971	2.63013	2.18896	3.23519	0.606405	0.489995	0.716432	1000	23
model-predictors_fold-2_train-fmrif38mm_test-fmrif38mm_denoise-AROMA_netmat-full_edges-neg_weighted-True_pars-BaselineAsNuisance	predictors	AROMA	full	neg	TRUE	BaselineAsNuisance	2	fmrif38mm	fmrif38mm	0.364441	0.12484	0.509228	2.96044	2.47464	3.69785	0.604614	0.501811	0.677206	1000	0.581395
model-nonuisance_fold-3_train-resting_test-resting_denoise-AROMA_netmat-full_edges-pos_weighted-True_pars-parsTotalEnd	nonuisance	AROMA	full	pos	TRUE	parsTotalEnd	3	resting	resting	0.356109	-0.156888	0.64518	2.28081	1.70463	3.2584	0.596748	0.452242	0.724094	1000	0.497976
model-residualized_fold-2_train-fmrif38mm_test-fmrif38mm_denoise-AROMA_netmat-full_edges-neg_weighted-True_pars-BaselineAsNuisance	residualized	AROMA	full	neg	TRUE	BaselineAsNuisance	2	fmrif38mm	fmrif38mm	0.35961	0.12554	0.499779	2.96934	2.5209	3.68768	0.601511	0.492862	0.671922	1000	0.581395
model-predictors_fold-2_train-fmrif38mm_test-fmrif38mm_denoise-AROMA_netmat-full_edges-neg_weighted-True_pars-parsTotalEnd	predictors	AROMA	full	neg	TRUE	parsTotalEnd	2	fmrif38mm	fmrif38mm	0.324657	0.086867	0.472003	3.1191	2.62994	3.81353	0.570167	0.480462	0.650406	1000	0.593798
model-predictors_fold-1_train-resting_test-fmrif38mm_denoise-AROMA_netmat-partial_edges-neg_weighted-True_pars-BaselineAsNuisance	predictors	AROMA	partial	neg	TRUE	BaselineAsNuisance	1	resting	fmrif38mm	-0.704024	-1.96404	0.025144	4.51487	3.45284	6.84242	0.379434	0.0100657	0.486918	1000	0.500388
model-predictors_fold-1_train-resting_test-fmrif38mm_denoise-AROMA-GSR_netmat-full_edges-finger_weighted-True_pars-BaselineAsNuisance	predictors	AROMA-GSR	full	finger	TRUE	BaselineAsNuisance	1	resting	fmrif38mm	-0.676644	-2.47889	0.197181	4.4773	3.29588	6.87021	0.378652	0.0531981	0.503397	1000	0.0623638
model-predictors_fold-1_train-resting_test-fmrif38mm_denoise-AROMA_netmat-partial_edges-both_weighted-True_pars-BaselineAsNuisance	predictors	AROMA	partial	both	TRUE	BaselineAsNuisance	1	resting	fmrif38mm	-0.704455	-2.03742	0.0452149	4.51259	3.41309	6.79659	0.378178	0.0514217	0.496527	1000	0.5
model-residualized_fold-0_train-fmrif38mm_test-resting_denoise-AROMA_netmat-partial_edges-both_weighted-False_pars-parsTotalEnd	residualized	AROMA	partial	both	FALSE	parsTotalEnd	0	fmrif38mm	resting	-2.08253	-3.19103	-1.12026	5.28329	4.64047	6.36555	0.377941	0.218517	0.533078	1000	176
model-residualized_fold-0_train-fmrif38mm_test-resting_denoise-AROMA-GSR_netmat-partial_edges-neg_weighted-True_pars-parsDelta	residualized	AROMA-GSR	partial	neg	TRUE	parsDelta	0	fmrif38mm	resting	-0.334871	-0.830339	0.0236263	3.63896	3.01062	4.66387	0.377586	0.175132	0.489275	1000	0.49888
model-residualized_fold-2_train-fmrif38mm_test-fmrif38mm_denoise-AROMA_netmat-full_edges-neg_weighted-True_pars-parsTotalEnd	residualized	AROMA	full	neg	TRUE	parsTotalEnd	2	fmrif38mm	fmrif38mm	0.319427	0.0892235	0.471353	3.11215	2.63461	3.81854	0.56664	0.480162	0.645106	1000	0.593798
model-residualized_fold-3_train-resting_test-resting_denoise-AROMA-GSR_netmat-partial_edges-finger_weighted-False_pars-parsTotalEnd	residualized	AROMA-GSR	partial	finger	FALSE	parsTotalEnd	3	resting	resting	0.296357	-0.482885	0.569601	2.09364	1.19638	3.44372	0.544387	0.194327	0.629838	1000	233
model-residualized_fold-3_train-resting_test-resting_denoise-AROMA-GSR_netmat-full_edges-both_weighted-True_pars-BaselineAsNuisance	residualized	AROMA-GSR	full	both	TRUE	BaselineAsNuisance	3	resting	resting	0.988265	-0.176768	1.55692	0.255027	-0.371941	1.5947	0.994115	0.979706	0.998569	1000	0.5
model-residualized_fold-2_train-fmrif38mm_test-fmrif38mm_denoise-AROMA_netmat-full_edges-neg_weighted-True_pars-parsTotalStart	residualized	AROMA	full	neg	TRUE	parsTotalStart	2	fmrif38mm	fmrif38mm	0.304202	0.0743555	0.460928	1.88599	1.55632	2.44492	0.551616	0.445885	0.651831	1000	0.54466
model-predictors_fold-1_train-resting_test-fmrif38mm_denoise-AROMA_netmat-full_edges-neg_weighted-True_pars-BaselineAsNuisance	predictors	AROMA	full	neg	TRUE	BaselineAsNuisance	1	resting	fmrif38mm	-2.09254	-3.61274	-0.844195	6.53363	5.45814	9.1992	0.377189	0.144388	0.453795	1000	0.636434
model-predictors_fold-2_train-fmrif38mm_test-fmrif38mm_denoise-AROMA_netmat-full_edges-neg_weighted-True_pars-parsTotalStart	predictors	AROMA	full	neg	TRUE	parsTotalStart	2	fmrif38mm	fmrif38mm	0.303182	0.0770304	0.467123	1.89361	1.56593	2.43624	0.550817	0.433723	0.653595	1000	0.54466
model-residualized_fold-3_train-resting_test-resting_denoise-AROMA-GSR_netmat-partial_edges-both_weighted-True_pars-BaselineAsNuisance	residualized	AROMA-GSR	partial	both	TRUE	BaselineAsNuisance	3	resting	resting	0.997094	-0.242415	1.57611	0.145211	-0.491358	1.4967	0.998546	0.994588	0.999681	1000	0.5
model-residualized_fold-1_train-resting_test-fmrif38mm_denoise-AROMA-GSR_netmat-partial_edges-pos_weighted-True_pars-BaselineAsNuisance	residualized	AROMA-GSR	partial	pos	TRUE	BaselineAsNuisance	1	resting	fmrif38mm	-0.706296	-2.37292	0.0794672	4.52282	3.38637	6.72316	0.376535	-0.035981	0.493426	1000	0.502455
model-predictors_fold-3_train-resting_test-resting_denoise-AROMA_netmat-partial_edges-neg_weighted-False_pars-parsTotalEnd	predictors	AROMA	partial	neg	FALSE	parsTotalEnd	3	resting	resting	0.99428	0.0276252	1.4885	0.206866	-0.211039	1.29999	0.997136	0.989442	0.999688	1000	102
model-nonuisance_fold-2_train-fmrif38mm_test-fmrif38mm_denoise-AROMA_netmat-full_edges-neg_weighted-True_pars-parsTotalStart	nonuisance	AROMA	full	neg	TRUE	parsTotalStart	2	fmrif38mm	fmrif38mm	0.265748	0.126242	0.397847	1.96864	1.75051	2.33109	0.515564	0.406949	0.614604	1000	0.543454
model-predictors_fold-3_train-resting_test-resting_denoise-AROMA-GSR_netmat-partial_edges-finger_weighted-True_pars-parsTotalStart	predictors	AROMA-GSR	partial	finger	TRUE	parsTotalStart	3	resting	resting	0.0558418	-1.98373	0.573197	2.33753	1.37798	4.12789	0.236309	-0.0490481	0.367465	1000	0.00669732
model-residualized_fold-2_train-fmrif38mm_test-fmrif38mm_denoise-AROMA_netmat-full_edges-pos_weighted-True_pars-BaselineAsNuisance	residualized	AROMA	full	pos	TRUE	BaselineAsNuisance	2	fmrif38mm	fmrif38mm	0.261583	0.0466123	0.386509	2.89206	2.39218	3.61588	0.519965	0.422763	0.581961	1000	0.418605
model-residualized_fold-1_train-resting_test-fmrif38mm_denoise-AROMA-GSR_netmat-partial_edges-pos_weighted-False_pars-BaselineAsNuisance	residualized	AROMA-GSR	partial	pos	FALSE	BaselineAsNuisance	1	resting	fmrif38mm	-0.708466	-2.108	0.0443761	4.56535	3.50772	6.83792	0.376063	0.00331109	0.487432	1000	120
model-predictors_fold-2_train-fmrif38mm_test-fmrif38mm_denoise-AROMA_netmat-full_edges-pos_weighted-True_pars-BaselineAsNuisance	predictors	AROMA	full	pos	TRUE	BaselineAsNuisance	2	fmrif38mm	fmrif38mm	0.258991	0.0303635	0.391211	2.90085	2.388	3.62502	0.518553	0.422518	0.581619	1000	0.418605
model-predictors_fold-3_train-resting_test-resting_denoise-AROMA_netmat-partial_edges-finger_weighted-True_pars-parsTotalStart	predictors	AROMA	partial	finger	TRUE	parsTotalStart	3	resting	resting	0.0394899	-1.90614	0.602439	2.27612	1.24859	4.1205	0.198721	-0.0216266	0.3304	1000	0.00684089
model-residualized_fold-1_train-resting_test-fmrif38mm_denoise-AROMA-GSR_netmat-partial_edges-both_weighted-True_pars-BaselineAsNuisance	residualized	AROMA-GSR	partial	both	TRUE	BaselineAsNuisance	1	resting	fmrif38mm	-0.708018	-2.24676	0.087335	4.52412	3.43907	7.00479	0.374889	-0.021413	0.495431	1000	0.5
model-residualized_fold-1_train-resting_test-fmrif38mm_denoise-AROMA_netmat-partial_edges-neg_weighted-True_pars-BaselineAsNuisance	residualized	AROMA	partial	neg	TRUE	BaselineAsNuisance	1	resting	fmrif38mm	-0.708096	-2.3213	0.0548634	4.52063	3.40078	6.8329	0.37478	-0.0673394	0.491584	1000	0.500388
model-nonuisance_fold-3_train-resting_test-resting_denoise-AROMA_netmat-full_edges-both_weighted-True_pars-parsTotalStart	nonuisance	AROMA	full	both	TRUE	parsTotalStart	3	resting	resting	0.941408	0.504511	1.21523	0.611903	0.280697	1.11706	0.970262	0.91807	0.989774	1000	0.5
model-residualized_fold-3_train-resting_test-resting_denoise-AROMA_netmat-full_edges-finger_weighted-True_pars-parsDelta	residualized	AROMA	full	finger	TRUE	parsDelta	3	resting	resting	0.355224	-0.489769	0.622191	2.59397	1.60953	4.29082	0.596006	-0.0061505	0.69797	1000	0.0597735
model-residualized_fold-1_train-resting_test-fmrif38mm_denoise-AROMA-GSR_netmat-partial_edges-neg_weighted-True_pars-BaselineAsNuisance	residualized	AROMA-GSR	partial	neg	TRUE	BaselineAsNuisance	1	resting	fmrif38mm	-0.708209	-2.42045	0.0347466	4.52423	3.40665	7.0619	0.374721	-0.0159201	0.49724	1000	0.497545
model-nonuisance_fold-2_train-fmrif38mm_test-fmrif38mm_denoise-AROMA_netmat-full_edges-neg_weighted-True_pars-parsTotalEnd	nonuisance	AROMA	full	neg	TRUE	parsTotalEnd	2	fmrif38mm	fmrif38mm	0.257571	0.102129	0.381101	3.36412	3.03109	3.91981	0.50784	0.416566	0.592528	1000	0.572696
model-predictors_fold-2_train-fmrif38mm_test-fmrif38mm_denoise-AROMA_netmat-full_edges-neg_weighted-True_pars-parsDelta	predictors	AROMA	full	neg	TRUE	parsDelta	2	fmrif38mm	fmrif38mm	0.224964	0.00142875	0.379265	3.17595	2.69432	3.89195	0.474989	0.383544	0.573272	1000	0.557494
model-residualized_fold-3_train-resting_test-resting_denoise-AROMA_netmat-partial_edges-pos_weighted-True_pars-parsTotalEnd	residualized	AROMA	partial	pos	TRUE	parsTotalEnd	3	resting	resting	0.996175	0.0973314	1.47164	0.152763	-0.360266	1.2397	0.998086	0.993615	0.999627	1000	0.498019
model-residualized_fold-2_train-fmrif38mm_test-fmrif38mm_denoise-AROMA_netmat-full_edges-neg_weighted-True_pars-parsDelta	residualized	AROMA	full	neg	TRUE	parsDelta	2	fmrif38mm	fmrif38mm	0.219907	0.00611344	0.371043	3.19335	2.71792	3.86376	0.470848	0.380207	0.56731	1000	0.557494
model-nonuisance_fold-3_train-resting_test-resting_denoise-AROMA-GSR_netmat-partial_edges-pos_weighted-False_pars-parsTotalEnd	nonuisance	AROMA-GSR	partial	pos	FALSE	parsTotalEnd	3	resting	resting	0.993214	0.585182	1.30318	0.222749	-0.105883	0.730573	0.996601	0.991271	0.999041	1000	120
model-residualized_fold-1_train-resting_test-fmrif38mm_denoise-AROMA_netmat-partial_edges-both_weighted-True_pars-BaselineAsNuisance	residualized	AROMA	partial	both	TRUE	BaselineAsNuisance	1	resting	fmrif38mm	-0.709253	-2.0566	0.0756178	4.52	3.412	6.79089	0.373691	0.0332795	0.498037	1000	0.5
model-residualized_fold-1_train-resting_test-fmrif38mm_denoise-AROMA-GSR_netmat-partial_edges-both_weighted-False_pars-BaselineAsNuisance	residualized	AROMA-GSR	partial	both	FALSE	BaselineAsNuisance	1	resting	fmrif38mm	-0.710893	-2.14327	0.10242	4.55636	3.46755	6.89217	0.373165	-0.0482988	0.496858	1000	245
model-predictors_fold-0_train-fmrif38mm_test-resting_denoise-AROMA_netmat-full_edges-both_weighted-True_pars-BaselineAsNuisance	predictors	AROMA	full	both	TRUE	BaselineAsNuisance	0	fmrif38mm	resting	-1.55981	-3.34172	-0.38562	4.59159	3.85904	5.89403	0.372294	0.194038	0.540569	1000	0.5
model-residualized_fold-1_train-resting_test-fmrif38mm_denoise-AROMA_netmat-partial_edges-neg_weighted-False_pars-BaselineAsNuisance	residualized	AROMA	partial	neg	FALSE	BaselineAsNuisance	1	resting	fmrif38mm	-0.712926	-2.19372	0.0373571	4.52231	3.43401	6.66132	0.37217	-0.0047623	0.491229	1000	109
model-predictors_fold-2_train-fmrif38mm_test-fmrif38mm_denoise-AROMA-GSR_netmat-partial_edges-finger_weighted-False_pars-BaselineAsNuisance	predictors	AROMA-GSR	partial	finger	FALSE	BaselineAsNuisance	2	fmrif38mm	fmrif38mm	0.211088	0.0193648	0.291828	3.25804	2.70484	3.9779	0.463529	0.338542	0.50931	1000	233
model-nonuisance_fold-2_train-fmrif38mm_test-fmrif38mm_denoise-AROMA_netmat-full_edges-neg_weighted-True_pars-parsDelta	nonuisance	AROMA	full	neg	TRUE	parsDelta	2	fmrif38mm	fmrif38mm	0.210883	0.0441276	0.340381	3.13106	2.78349	3.71094	0.459482	0.368667	0.555219	1000	0.544272
model-residualized_fold-3_train-resting_test-resting_denoise-AROMA_netmat-full_edges-both_weighted-False_pars-parsTotalStart	residualized	AROMA	full	both	FALSE	parsTotalStart	3	resting	resting	0.969333	-0.0550099	1.49253	0.365121	-0.166332	1.26677	0.984547	0.940806	0.996434	1000	911
model-residualized_fold-3_train-resting_test-resting_denoise-AROMA_netmat-full_edges-neg_weighted-True_pars-parsTotalEnd	residualized	AROMA	full	neg	TRUE	parsTotalEnd	3	resting	resting	0.560779	-0.225181	1.00314	1.85596	1.10709	3.0695	0.748852	0.519962	0.874849	1000	0.488803
model-residualized_fold-3_train-resting_test-resting_denoise-AROMA-GSR_netmat-partial_edges-finger_weighted-True_pars-parsTotalStart	residualized	AROMA-GSR	partial	finger	TRUE	parsTotalStart	3	resting	resting	0.0558418	-1.63628	0.527318	2.33753	1.3762	3.96623	0.236309	-0.0363972	0.357268	1000	0.00669732
model-predictors_fold-0_train-fmrif38mm_test-resting_denoise-AROMA-GSR_netmat-full_edges-finger_weighted-True_pars-parsDelta	predictors	AROMA-GSR	full	finger	TRUE	parsDelta	0	fmrif38mm	resting	-0.310548	-0.970195	0.117003	3.59284	2.86058	4.9276	0.371112	0.128258	0.487677	1000	0.0623638
model-residualized_fold-0_train-fmrif38mm_test-resting_denoise-AROMA_netmat-full_edges-neg_weighted-False_pars-BaselineAsNuisance	residualized	AROMA	full	neg	FALSE	BaselineAsNuisance	0	fmrif38mm	resting	-1.77318	-3.11808	-0.722088	4.56319	3.8942	5.7278	0.37035	0.240922	0.498441	1000	109
model-residualized_fold-2_train-fmrif38mm_test-fmrif38mm_denoise-AROMA-GSR_netmat-partial_edges-finger_weighted-False_pars-BaselineAsNuisance	residualized	AROMA-GSR	partial	finger	FALSE	BaselineAsNuisance	2	fmrif38mm	fmrif38mm	0.208789	0.00453095	0.29005	3.26579	2.71394	4.00193	0.462164	0.336861	0.508317	1000	233
model-residualized_fold-2_train-fmrif38mm_test-fmrif38mm_denoise-AROMA_netmat-full_edges-pos_weighted-True_pars-parsTotalEnd	residualized	AROMA	full	pos	TRUE	parsTotalEnd	2	fmrif38mm	fmrif38mm	0.198844	-0.0036102	0.335294	3.03331	2.53711	3.80307	0.456309	0.363642	0.531932	1000	0.406202
model-nonuisance_fold-3_train-resting_test-resting_denoise-AROMA_netmat-partial_edges-finger_weighted-True_pars-parsTotalEnd	nonuisance	AROMA	partial	finger	TRUE	parsTotalEnd	3	resting	resting	0.0141841	-0.555932	0.181335	2.71139	1.87539	4.01251	0.119097	-0.0325374	0.203883	1000	0.00684089
model-nonuisance_fold-3_train-resting_test-resting_denoise-AROMA-GSR_netmat-partial_edges-both_weighted-False_pars-parsTotalEnd	nonuisance	AROMA-GSR	partial	both	FALSE	parsTotalEnd	3	resting	resting	0.994443	0.508961	1.30961	0.187063	-0.163044	0.694562	0.997218	0.991995	0.9992	1000	230
model-predictors_fold-2_train-fmrif38mm_test-fmrif38mm_denoise-AROMA_netmat-full_edges-pos_weighted-True_pars-parsTotalEnd	predictors	AROMA	full	pos	TRUE	parsTotalEnd	2	fmrif38mm	fmrif38mm	0.196824	-0.0291197	0.341941	3.03901	2.52963	3.82875	0.455547	0.357213	0.529495	1000	0.406202
model-predictors_fold-2_train-fmrif38mm_test-fmrif38mm_denoise-AROMA_netmat-full_edges-finger_weighted-False_pars-BaselineAsNuisance	predictors	AROMA	full	finger	FALSE	BaselineAsNuisance	2	fmrif38mm	fmrif38mm	0.196128	0.0285261	0.276841	3.21559	2.66351	3.92306	0.448893	0.329124	0.490672	1000	233
model-residualized_fold-0_train-fmrif38mm_test-resting_denoise-AROMA-GSR_netmat-partial_edges-neg_weighted-True_pars-BaselineAsNuisance	residualized	AROMA-GSR	partial	neg	TRUE	BaselineAsNuisance	0	fmrif38mm	resting	-1.32234	-2.79287	-0.375899	4.23294	3.45332	5.51394	0.369328	0.211039	0.494301	1000	0.499699
model-residualized_fold-2_train-fmrif38mm_test-fmrif38mm_denoise-AROMA-GSR_netmat-partial_edges-finger_weighted-False_pars-parsTotalStart	residualized	AROMA-GSR	partial	finger	FALSE	parsTotalStart	2	fmrif38mm	fmrif38mm	0.196071	0.0253613	0.269584	2.00566	1.60882	2.55973	0.44292	0.324959	0.486096	1000	233
model-predictors_fold-1_train-resting_test-fmrif38mm_denoise-AROMA_netmat-partial_edges-neg_weighted-False_pars-BaselineAsNuisance	predictors	AROMA	partial	neg	FALSE	BaselineAsNuisance	1	resting	fmrif38mm	-0.662347	-1.83627	0.083306	4.4161	3.39973	6.44679	0.369124	0.0162476	0.479435	1000	109
model-predictors_fold-2_train-fmrif38mm_test-fmrif38mm_denoise-AROMA-GSR_netmat-partial_edges-finger_weighted-False_pars-parsTotalStart	predictors	AROMA-GSR	partial	finger	FALSE	parsTotalStart	2	fmrif38mm	fmrif38mm	0.195648	0.0493981	0.259975	1.99814	1.63527	2.49445	0.442898	0.348051	0.477759	1000	233
model-predictors_fold-0_train-fmrif38mm_test-resting_denoise-AROMA-GSR_netmat-full_edges-pos_weighted-False_pars-parsTotalEnd	predictors	AROMA-GSR	full	pos	FALSE	parsTotalEnd	0	fmrif38mm	resting	-1.05667	-2.15799	-0.173722	3.81895	3.31475	4.74294	0.368879	0.218689	0.51888	1000	142
model-predictors_fold-3_train-resting_test-resting_denoise-AROMA-GSR_netmat-partial_edges-finger_weighted-False_pars-BaselineAsNuisance	predictors	AROMA-GSR	partial	finger	FALSE	BaselineAsNuisance	3	resting	resting	0.326373	-1.04136	0.818143	2.20842	1.07303	4.10545	0.57129	0.268893	0.691044	1000	233
model-residualized_fold-3_train-resting_test-resting_denoise-AROMA-GSR_netmat-full_edges-finger_weighted-False_pars-BaselineAsNuisance	residualized	AROMA-GSR	full	finger	FALSE	BaselineAsNuisance	3	resting	resting	0.313377	-1.02497	0.868321	2.35263	1.28841	4.16692	0.559801	0.23755	0.683332	1000	233
model-nonuisance_fold-3_train-resting_test-resting_denoise-AROMA-GSR_netmat-partial_edges-neg_weighted-True_pars-parsTotalEnd	nonuisance	AROMA-GSR	partial	neg	TRUE	parsTotalEnd	3	resting	resting	0.993461	0.592671	1.30748	0.217489	-0.106703	0.685044	0.996725	0.991638	0.998904	1000	0.500861
model-residualized_fold-1_train-resting_test-fmrif38mm_denoise-AROMA-GSR_netmat-full_edges-pos_weighted-True_pars-BaselineAsNuisance	residualized	AROMA-GSR	full	pos	TRUE	BaselineAsNuisance	1	resting	fmrif38mm	-0.721419	-2.38159	0.0707263	4.5205	3.44254	7.17683	0.368603	-0.0089115	0.485139	1000	0.492636
model-nonuisance_fold-3_train-resting_test-resting_denoise-AROMA-GSR_netmat-full_edges-pos_weighted-False_pars-parsDelta	nonuisance	AROMA-GSR	full	pos	FALSE	parsDelta	3	resting	resting	0.960109	0.573267	1.27665	0.633368	0.227149	1.19156	0.979851	0.954121	0.993058	1000	86
model-residualized_fold-0_train-fmrif38mm_test-resting_denoise-AROMA-GSR_netmat-full_edges-finger_weighted-True_pars-parsDelta	residualized	AROMA-GSR	full	finger	TRUE	parsDelta	0	fmrif38mm	resting	-0.342699	-0.926982	0.0552168	3.65203	2.9947	4.7447	0.368515	0.111069	0.485953	1000	0.0623638
model-nonuisance_fold-0_train-fmrif38mm_test-resting_denoise-AROMA-GSR_netmat-full_edges-both_weighted-False_pars-parsTotalEnd	nonuisance	AROMA-GSR	full	both	FALSE	parsTotalEnd	0	fmrif38mm	resting	-1.91624	-3.03434	-0.959474	4.81813	4.4576	5.4157	0.36807	-0.0486709	0.666819	1000	209
model-predictors_fold-3_train-resting_test-resting_denoise-AROMA-GSR_netmat-full_edges-both_weighted-False_pars-parsTotalEnd	predictors	AROMA-GSR	full	both	FALSE	parsTotalEnd	3	resting	resting	0.991457	0.283351	1.40619	0.273641	-0.172772	1.10841	0.99572	0.985109	0.999106	1000	201
model-predictors_fold-0_train-fmrif38mm_test-resting_denoise-AROMA_netmat-partial_edges-neg_weighted-True_pars-BaselineAsNuisance	predictors	AROMA	partial	neg	TRUE	BaselineAsNuisance	0	fmrif38mm	resting	-1.24561	-2.53783	-0.343531	4.1664	3.46998	5.44396	0.367728	0.22234	0.500357	1000	0.499612
model-residualized_fold-2_train-fmrif38mm_test-fmrif38mm_denoise-AROMA_netmat-full_edges-finger_weighted-False_pars-BaselineAsNuisance	residualized	AROMA	full	finger	FALSE	BaselineAsNuisance	2	fmrif38mm	fmrif38mm	0.194794	0.024706	0.274945	3.21875	2.65312	3.95183	0.447996	0.332997	0.490163	1000	233
model-predictors_fold-2_train-fmrif38mm_test-fmrif38mm_denoise-AROMA_netmat-partial_edges-finger_weighted-False_pars-BaselineAsNuisance	predictors	AROMA	partial	finger	FALSE	BaselineAsNuisance	2	fmrif38mm	fmrif38mm	0.188413	-0.0532984	0.282557	3.23847	2.63023	4.05135	0.440202	0.31691	0.491455	1000	233
model-residualized_fold-3_train-resting_test-resting_denoise-AROMA_netmat-full_edges-both_weighted-False_pars-BaselineAsNuisance	residualized	AROMA	full	both	FALSE	BaselineAsNuisance	3	resting	resting	0.995121	-0.259414	1.61799	0.181444	-0.433016	1.53395	0.997557	0.992002	0.99947	1000	102
model-residualized_fold-3_train-resting_test-resting_denoise-AROMA-GSR_netmat-full_edges-both_weighted-False_pars-parsTotalStart	residualized	AROMA-GSR	full	both	FALSE	parsTotalStart	3	resting	resting	0.98928	-0.0296626	1.58747	0.218705	-0.276298	1.25085	0.994626	0.982722	0.998867	1000	220
model-predictors_fold-2_train-fmrif38mm_test-fmrif38mm_denoise-AROMA_netmat-full_edges-pos_weighted-True_pars-parsTotalStart	predictors	AROMA	full	pos	TRUE	parsTotalStart	2	fmrif38mm	fmrif38mm	0.187483	-0.0153395	0.327678	2.11482	1.78827	2.54605	0.433184	0.301102	0.517149	1000	0.45534
model-residualized_fold-2_train-fmrif38mm_test-fmrif38mm_denoise-AROMA_netmat-full_edges-pos_weighted-True_pars-parsTotalStart	residualized	AROMA	full	pos	TRUE	parsTotalStart	2	fmrif38mm	fmrif38mm	0.187435	-0.03805	0.328431	2.11528	1.78447	2.59349	0.433044	0.310821	0.518077	1000	0.45534
model-predictors_fold-1_train-resting_test-fmrif38mm_denoise-AROMA_netmat-partial_edges-finger_weighted-True_pars-BaselineAsNuisance	predictors	AROMA	partial	finger	TRUE	BaselineAsNuisance	1	resting	fmrif38mm	-2.53747	-16.7328	1.1008	7.15283	4.75044	14.9576	0.367665	0.0923152	0.467852	1000	0.00684089
model-predictors_fold-0_train-fmrif38mm_test-resting_denoise-AROMA-GSR_netmat-full_edges-both_weighted-False_pars-BaselineAsNuisance	predictors	AROMA-GSR	full	both	FALSE	BaselineAsNuisance	0	fmrif38mm	resting	-1.38441	-2.78786	-0.522602	4.28528	3.64515	5.52896	0.367465	0.189833	0.519066	1000	202
model-residualized_fold-3_train-resting_test-resting_denoise-AROMA_netmat-full_edges-pos_weighted-False_pars-parsTotalStart	residualized	AROMA	full	pos	FALSE	parsTotalStart	3	resting	resting	0.935324	-0.0296586	1.36493	0.536941	-0.0793327	1.65491	0.967121	0.89828	0.989719	1000	901
model-residualized_fold-2_train-fmrif38mm_test-fmrif38mm_denoise-AROMA_netmat-partial_edges-finger_weighted-False_pars-BaselineAsNuisance	residualized	AROMA	partial	finger	FALSE	BaselineAsNuisance	2	fmrif38mm	fmrif38mm	0.18709	-0.0205485	0.279133	3.24229	2.64143	3.94454	0.439507	0.317128	0.49034	1000	233
model-predictors_fold-0_train-fmrif38mm_test-resting_denoise-AROMA-GSR_netmat-partial_edges-neg_weighted-False_pars-parsDelta	predictors	AROMA-GSR	partial	neg	FALSE	parsDelta	0	fmrif38mm	resting	-0.252968	-0.717508	0.130862	3.62975	3.13283	4.4252	0.367215	0.15397	0.514592	1000	110
model-predictors_fold-2_train-fmrif38mm_test-fmrif38mm_denoise-AROMA_netmat-full_edges-finger_weighted-True_pars-BaselineAsNuisance	predictors	AROMA	full	finger	TRUE	BaselineAsNuisance	2	fmrif38mm	fmrif38mm	0.185506	-0.0380979	0.272884	3.24841	2.64992	4.03811	0.437907	0.306088	0.484318	1000	0.0597735
model-nonuisance_fold-3_train-resting_test-resting_denoise-AROMA_netmat-full_edges-both_weighted-False_pars-parsDelta	nonuisance	AROMA	full	both	FALSE	parsDelta	3	resting	resting	0.859568	0.278523	1.22328	1.08732	0.572314	1.93554	0.927129	0.795947	0.974791	1000	269
model-residualized_fold-2_train-fmrif38mm_test-fmrif38mm_denoise-AROMA_netmat-full_edges-finger_weighted-True_pars-BaselineAsNuisance	residualized	AROMA	full	finger	TRUE	BaselineAsNuisance	2	fmrif38mm	fmrif38mm	0.184688	-0.038156	0.269525	3.25031	2.67716	4.08215	0.437386	0.303416	0.483845	1000	0.0597735
model-predictors_fold-1_train-resting_test-fmrif38mm_denoise-AROMA-GSR_netmat-partial_edges-finger_weighted-False_pars-BaselineAsNuisance	predictors	AROMA-GSR	partial	finger	FALSE	BaselineAsNuisance	1	resting	fmrif38mm	-1.1375	-5.20676	0.370294	5.25548	3.70855	9.57983	0.366531	0.0310951	0.524893	1000	233
model-predictors_fold-2_train-fmrif38mm_test-fmrif38mm_denoise-AROMA-GSR_netmat-full_edges-finger_weighted-False_pars-BaselineAsNuisance	predictors	AROMA-GSR	full	finger	FALSE	BaselineAsNuisance	2	fmrif38mm	fmrif38mm	0.183505	-0.0142837	0.266678	3.23202	2.66049	4.02539	0.435846	0.295747	0.481492	1000	233
model-residualized_fold-0_train-fmrif38mm_test-resting_denoise-AROMA-GSR_netmat-full_edges-pos_weighted-False_pars-BaselineAsNuisance	residualized	AROMA-GSR	full	pos	FALSE	BaselineAsNuisance	0	fmrif38mm	resting	-1.36486	-2.97714	-0.404521	4.28218	3.61209	5.47345	0.366243	0.181342	0.527492	1000	128
model-residualized_fold-3_train-resting_test-resting_denoise-AROMA_netmat-full_edges-both_weighted-True_pars-BaselineAsNuisance	residualized	AROMA	full	both	TRUE	BaselineAsNuisance	3	resting	resting	0.978424	-0.53007	1.58959	0.381275	-0.27068	1.95939	0.989153	0.960604	0.997043	1000	0.5
model-residualized_fold-2_train-fmrif38mm_test-fmrif38mm_denoise-AROMA-GSR_netmat-full_edges-finger_weighted-False_pars-BaselineAsNuisance	residualized	AROMA-GSR	full	finger	FALSE	BaselineAsNuisance	2	fmrif38mm	fmrif38mm	0.182824	-0.0190199	0.265974	3.23365	2.66324	3.99531	0.435469	0.297393	0.480948	1000	233
model-predictors_fold-2_train-fmrif38mm_test-fmrif38mm_denoise-AROMA-GSR_netmat-full_edges-finger_weighted-True_pars-BaselineAsNuisance	predictors	AROMA-GSR	full	finger	TRUE	BaselineAsNuisance	2	fmrif38mm	fmrif38mm	0.180141	-0.0139481	0.262818	3.21885	2.66442	4.05918	0.432525	0.314694	0.475471	1000	0.0623638
model-residualized_fold-2_train-fmrif38mm_test-fmrif38mm_denoise-AROMA-GSR_netmat-full_edges-finger_weighted-True_pars-BaselineAsNuisance	residualized	AROMA-GSR	full	finger	TRUE	BaselineAsNuisance	2	fmrif38mm	fmrif38mm	0.179744	-0.0097233	0.259696	3.21964	2.67456	3.98967	0.432381	0.314501	0.474244	1000	0.0623638
model-residualized_fold-1_train-resting_test-fmrif38mm_denoise-AROMA_netmat-full_edges-both_weighted-True_pars-BaselineAsNuisance	residualized	AROMA	full	both	TRUE	BaselineAsNuisance	1	resting	fmrif38mm	-0.722017	-2.05859	0.0671386	4.48523	3.43595	6.49953	0.366232	-0.0189283	0.496408	1000	0.5
model-predictors_fold-2_train-fmrif38mm_test-fmrif38mm_denoise-AROMA_netmat-partial_edges-finger_weighted-True_pars-BaselineAsNuisance	predictors	AROMA	partial	finger	TRUE	BaselineAsNuisance	2	fmrif38mm	fmrif38mm	0.174657	-0.0312391	0.261711	3.24082	2.63085	4.03801	0.42703	0.314857	0.471815	1000	0.00684089
model-nonuisance_fold-0_train-fmrif38mm_test-resting_denoise-AROMA-GSR_netmat-full_edges-pos_weighted-False_pars-parsTotalStart	nonuisance	AROMA-GSR	full	pos	FALSE	parsTotalStart	0	fmrif38mm	resting	-0.17336	-0.549771	0.139167	2.44324	2.23402	2.74377	0.366018	0.0810112	0.574092	1000	108
model-residualized_fold-2_train-fmrif38mm_test-fmrif38mm_denoise-AROMA_netmat-partial_edges-finger_weighted-True_pars-BaselineAsNuisance	residualized	AROMA	partial	finger	TRUE	BaselineAsNuisance	2	fmrif38mm	fmrif38mm	0.174564	-0.0214731	0.259011	3.24146	2.64414	3.9838	0.426869	0.319636	0.471852	1000	0.00684089
model-predictors_fold-1_train-resting_test-fmrif38mm_denoise-AROMA-GSR_netmat-partial_edges-both_weighted-False_pars-BaselineAsNuisance	predictors	AROMA-GSR	partial	both	FALSE	BaselineAsNuisance	1	resting	fmrif38mm	-0.656995	-2.03749	0.0889519	4.45473	3.37942	6.60317	0.365864	0.0292185	0.479345	1000	245
model-residualized_fold-3_train-resting_test-resting_denoise-AROMA-GSR_netmat-partial_edges-finger_weighted-False_pars-parsDelta	residualized	AROMA-GSR	partial	finger	FALSE	parsDelta	3	resting	resting	0.219391	-0.647304	0.513832	2.99692	1.92866	4.72413	0.468392	-0.0036423	0.588691	1000	233
model-residualized_fold-2_train-fmrif38mm_test-fmrif38mm_denoise-AROMA-GSR_netmat-partial_edges-finger_weighted-True_pars-BaselineAsNuisance	residualized	AROMA-GSR	partial	finger	TRUE	BaselineAsNuisance	2	fmrif38mm	fmrif38mm	0.172727	-0.0510394	0.261022	3.24613	2.66006	3.99287	0.425009	0.315427	0.467496	1000	0.00669732
model-predictors_fold-2_train-fmrif38mm_test-fmrif38mm_denoise-AROMA-GSR_netmat-partial_edges-finger_weighted-True_pars-BaselineAsNuisance	predictors	AROMA-GSR	partial	finger	TRUE	BaselineAsNuisance	2	fmrif38mm	fmrif38mm	0.172645	-0.0543046	0.263109	3.24603	2.65402	3.99994	0.425077	0.313159	0.467815	1000	0.00669732
model-residualized_fold-2_train-fmrif38mm_test-fmrif38mm_denoise-AROMA_netmat-full_edges-pos_weighted-True_pars-parsDelta	residualized	AROMA	full	pos	TRUE	parsDelta	2	fmrif38mm	fmrif38mm	0.146208	-0.0508562	0.282375	3.04005	2.60169	3.71506	0.395107	0.300418	0.483341	1000	0.442506
model-nonuisance_fold-2_train-fmrif38mm_test-fmrif38mm_denoise-AROMA_netmat-full_edges-pos_weighted-True_pars-parsTotalStart	nonuisance	AROMA	full	pos	TRUE	parsTotalStart	2	fmrif38mm	fmrif38mm	0.144295	-0.0305198	0.264097	2.16942	1.93499	2.60428	0.380109	0.296622	0.474314	1000	0.456546
model-residualized_fold-0_train-fmrif38mm_test-resting_denoise-AROMA_netmat-full_edges-both_weighted-False_pars-BaselineAsNuisance	residualized	AROMA	full	both	FALSE	BaselineAsNuisance	0	fmrif38mm	resting	-1.42445	-3.13288	-0.391348	4.33251	3.61686	5.51208	0.365201	0.14188	0.553426	1000	125
model-predictors_fold-3_train-resting_test-resting_denoise-AROMA-GSR_netmat-partial_edges-both_weighted-True_pars-parsTotalStart	predictors	AROMA-GSR	partial	both	TRUE	parsTotalStart	3	resting	resting	0.994793	-0.149283	1.55112	0.151875	-0.320556	1.10294	0.997393	0.990748	0.999414	1000	0.5
model-predictors_fold-3_train-resting_test-resting_denoise-AROMA_netmat-partial_edges-finger_weighted-False_pars-BaselineAsNuisance	predictors	AROMA	partial	finger	FALSE	BaselineAsNuisance	3	resting	resting	0.397946	-0.702714	0.845171	2.01616	0.952228	3.83331	0.63083	0.274352	0.735937	1000	233
model-residualized_fold-3_train-resting_test-resting_denoise-AROMA_netmat-partial_edges-neg_weighted-True_pars-parsTotalStart	residualized	AROMA	partial	neg	TRUE	parsTotalStart	3	resting	resting	0.995423	0.121103	1.55548	0.1505	-0.326662	1.00123	0.997709	0.993107	0.999434	1000	0.501335
model-predictors_fold-2_train-fmrif38mm_test-fmrif38mm_denoise-AROMA_netmat-full_edges-pos_weighted-True_pars-parsDelta	predictors	AROMA	full	pos	TRUE	parsDelta	2	fmrif38mm	fmrif38mm	0.142205	-0.074801	0.283916	3.04846	2.56138	3.74565	0.393015	0.296477	0.481032	1000	0.442506
model-predictors_fold-2_train-fmrif38mm_test-fmrif38mm_denoise-AROMA_netmat-full_edges-finger_weighted-False_pars-parsTotalEnd	predictors	AROMA	full	finger	FALSE	parsTotalEnd	2	fmrif38mm	fmrif38mm	0.137604	-0.037669	0.211717	3.46248	2.86824	4.28934	0.377631	0.27384	0.418602	1000	233
model-residualized_fold-2_train-fmrif38mm_test-fmrif38mm_denoise-AROMA_netmat-full_edges-finger_weighted-False_pars-parsTotalEnd	residualized	AROMA	full	finger	FALSE	parsTotalEnd	2	fmrif38mm	fmrif38mm	0.135978	-0.0218375	0.210839	3.46208	2.89497	4.24248	0.376838	0.280759	0.416818	1000	233
model-nonuisance_fold-2_train-fmrif38mm_test-fmrif38mm_denoise-AROMA-GSR_netmat-partial_edges-finger_weighted-False_pars-parsTotalStart	nonuisance	AROMA-GSR	partial	finger	FALSE	parsTotalStart	2	fmrif38mm	fmrif38mm	0.133342	0.0364536	0.162008	2.0525	1.74265	2.5651	0.365347	0.365347	0.365347	1000	233
model-predictors_fold-1_train-resting_test-fmrif38mm_denoise-AROMA-GSR_netmat-partial_edges-pos_weighted-False_pars-BaselineAsNuisance	predictors	AROMA-GSR	partial	pos	FALSE	BaselineAsNuisance	1	resting	fmrif38mm	-0.655058	-1.79129	0.0366202	4.47155	3.47236	6.51822	0.364844	0.0287348	0.467921	1000	120
model-predictors_fold-2_train-fmrif38mm_test-fmrif38mm_denoise-AROMA-GSR_netmat-partial_edges-finger_weighted-False_pars-parsDelta	predictors	AROMA-GSR	partial	finger	FALSE	parsDelta	2	fmrif38mm	fmrif38mm	0.130035	-0.0427561	0.197429	3.40358	2.85663	4.19656	0.361571	0.215935	0.407971	1000	233
model-nonuisance_fold-3_train-resting_test-resting_denoise-AROMA-GSR_netmat-full_edges-pos_weighted-True_pars-parsTotalStart	nonuisance	AROMA-GSR	full	pos	TRUE	parsTotalStart	3	resting	resting	0.92569	0.528193	1.18685	0.61096	0.28697	1.11728	0.962128	0.923674	0.982907	1000	0.517313
model-residualized_fold-3_train-resting_test-resting_denoise-AROMA_netmat-partial_edges-neg_weighted-True_pars-parsTotalEnd	residualized	AROMA	partial	neg	TRUE	parsTotalEnd	3	resting	resting	0.996862	0.250285	1.4819	0.131512	-0.368277	1.09794	0.99843	0.99489	0.999714	1000	0.501981
model-residualized_fold-2_train-fmrif38mm_test-fmrif38mm_denoise-AROMA-GSR_netmat-partial_edges-finger_weighted-False_pars-parsDelta	residualized	AROMA-GSR	partial	finger	FALSE	parsDelta	2	fmrif38mm	fmrif38mm	0.125624	-0.0574912	0.195973	3.4184	2.84791	4.28494	0.35729	0.215237	0.404921	1000	233
model-nonuisance_fold-2_train-fmrif38mm_test-fmrif38mm_denoise-AROMA_netmat-full_edges-pos_weighted-True_pars-parsDelta	nonuisance	AROMA	full	pos	TRUE	parsDelta	2	fmrif38mm	fmrif38mm	0.12546	-0.0425225	0.248192	3.11444	2.73726	3.73465	0.356262	0.252738	0.458262	1000	0.455728
model-nonuisance_fold-3_train-resting_test-resting_denoise-AROMA_netmat-partial_edges-pos_weighted-False_pars-parsTotalStart	nonuisance	AROMA	partial	pos	FALSE	parsTotalStart	3	resting	resting	0.99149	0.586612	1.28887	0.207805	-0.0489897	0.611263	0.995736	0.989586	0.998567	1000	112
model-predictors_fold-2_train-fmrif38mm_test-fmrif38mm_denoise-AROMA_netmat-full_edges-finger_weighted-True_pars-parsTotalEnd	predictors	AROMA	full	finger	TRUE	parsTotalEnd	2	fmrif38mm	fmrif38mm	0.121359	-0.0377019	0.193255	3.47328	2.90298	4.25914	0.357809	0.259375	0.396115	1000	0.0597735
model-predictors_fold-0_train-fmrif38mm_test-resting_denoise-AROMA-GSR_netmat-full_edges-finger_weighted-False_pars-parsTotalEnd	predictors	AROMA-GSR	full	finger	FALSE	parsTotalEnd	0	fmrif38mm	resting	-2.01148	-3.23477	-1.05101	5.10002	4.38249	6.29607	0.364734	0.196207	0.506672	1000	233
model-residualized_fold-2_train-fmrif38mm_test-fmrif38mm_denoise-AROMA_netmat-full_edges-finger_weighted-True_pars-parsTotalEnd	residualized	AROMA	full	finger	TRUE	parsTotalEnd	2	fmrif38mm	fmrif38mm	0.12039	-0.0463284	0.191611	3.47363	2.90904	4.23194	0.357419	0.251261	0.39551	1000	0.0597735
model-predictors_fold-2_train-fmrif38mm_test-fmrif38mm_denoise-AROMA-GSR_netmat-full_edges-finger_weighted-False_pars-parsTotalEnd	predictors	AROMA-GSR	full	finger	FALSE	parsTotalEnd	2	fmrif38mm	fmrif38mm	0.119083	-0.0665995	0.199965	3.45631	2.85153	4.31299	0.355185	0.251332	0.394131	1000	233
model-residualized_fold-2_train-fmrif38mm_test-fmrif38mm_denoise-AROMA-GSR_netmat-full_edges-finger_weighted-False_pars-parsTotalEnd	residualized	AROMA-GSR	full	finger	FALSE	parsTotalEnd	2	fmrif38mm	fmrif38mm	0.118257	-0.0635078	0.198101	3.4568	2.86071	4.27573	0.354878	0.265381	0.392749	1000	233
model-nonuisance_fold-3_train-resting_test-resting_denoise-AROMA-GSR_netmat-full_edges-neg_weighted-False_pars-parsTotalStart	nonuisance	AROMA-GSR	full	neg	FALSE	parsTotalStart	3	resting	resting	0.945767	0.51187	1.25544	0.589381	0.273886	1.00045	0.972505	0.922715	0.991562	1000	97
model-residualized_fold-1_train-resting_test-fmrif38mm_denoise-AROMA_netmat-full_edges-neg_weighted-True_pars-BaselineAsNuisance	residualized	AROMA	full	neg	TRUE	BaselineAsNuisance	1	resting	fmrif38mm	-0.764451	-2.20326	0.00928198	4.59574	3.53828	6.93779	0.364692	0.0532323	0.480563	1000	0.636434
model-nonuisance_fold-2_train-fmrif38mm_test-fmrif38mm_denoise-AROMA_netmat-full_edges-pos_weighted-True_pars-parsTotalEnd	nonuisance	AROMA	full	pos	TRUE	parsTotalEnd	2	fmrif38mm	fmrif38mm	0.117118	-0.0371207	0.232614	3.32231	2.96817	4.03477	0.343955	0.256726	0.444561	1000	0.427304
model-predictors_fold-2_train-fmrif38mm_test-fmrif38mm_denoise-AROMA-GSR_netmat-full_edges-finger_weighted-True_pars-parsTotalEnd	predictors	AROMA-GSR	full	finger	TRUE	parsTotalEnd	2	fmrif38mm	fmrif38mm	0.114883	-0.0934881	0.187464	3.4462	2.86238	4.27385	0.35055	0.259245	0.384146	1000	0.0623638
model-nonuisance_fold-0_train-fmrif38mm_test-resting_denoise-AROMA_netmat-full_edges-finger_weighted-True_pars-parsDelta	nonuisance	AROMA	full	finger	TRUE	parsDelta	0	fmrif38mm	resting	-0.561223	-1.93973	-0.0407358	4.16932	3.2707	6.03278	0.363694	-0.0768378	0.594943	1000	0.0597735
model-residualized_fold-2_train-fmrif38mm_test-fmrif38mm_denoise-AROMA-GSR_netmat-full_edges-finger_weighted-True_pars-parsTotalEnd	residualized	AROMA-GSR	full	finger	TRUE	parsTotalEnd	2	fmrif38mm	fmrif38mm	0.114391	-0.0793391	0.185354	3.44641	2.86905	4.26778	0.350402	0.261168	0.382942	1000	0.0623638
model-predictors_fold-1_train-resting_test-fmrif38mm_denoise-AROMA-GSR_netmat-partial_edges-neg_weighted-False_pars-BaselineAsNuisance	predictors	AROMA-GSR	partial	neg	FALSE	BaselineAsNuisance	1	resting	fmrif38mm	-0.676718	-2.02433	0.0913681	4.4377	3.41819	6.70088	0.362001	-0.0351166	0.478366	1000	125
model-predictors_fold-2_train-fmrif38mm_test-fmrif38mm_denoise-AROMA_netmat-partial_edges-finger_weighted-False_pars-parsTotalEnd	predictors	AROMA	partial	finger	FALSE	parsTotalEnd	2	fmrif38mm	fmrif38mm	0.112786	-0.114572	0.199045	3.47543	2.88879	4.33458	0.34677	0.23839	0.389491	1000	233
model-residualized_fold-2_train-fmrif38mm_test-fmrif38mm_denoise-AROMA_netmat-partial_edges-finger_weighted-False_pars-parsTotalEnd	residualized	AROMA	partial	finger	FALSE	parsTotalEnd	2	fmrif38mm	fmrif38mm	0.112003	-0.0836663	0.195685	3.47633	2.902	4.24176	0.346516	0.238032	0.388492	1000	233
model-predictors_fold-2_train-fmrif38mm_test-fmrif38mm_denoise-AROMA_netmat-partial_edges-finger_weighted-True_pars-parsTotalEnd	predictors	AROMA	partial	finger	TRUE	parsTotalEnd	2	fmrif38mm	fmrif38mm	0.107102	-0.0951778	0.186956	3.47876	2.87046	4.34021	0.340713	0.241797	0.375065	1000	0.00684089
model-predictors_fold-0_train-fmrif38mm_test-resting_denoise-AROMA-GSR_netmat-partial_edges-neg_weighted-True_pars-parsDelta	predictors	AROMA-GSR	partial	neg	TRUE	parsDelta	0	fmrif38mm	resting	-0.330106	-0.759482	0.0274321	3.64023	3.10068	4.49806	0.360912	0.19675	0.472998	1000	0.49888
model-residualized_fold-2_train-fmrif38mm_test-fmrif38mm_denoise-AROMA_netmat-partial_edges-finger_weighted-True_pars-parsTotalEnd	residualized	AROMA	partial	finger	TRUE	parsTotalEnd	2	fmrif38mm	fmrif38mm	0.106978	-0.0876863	0.184926	3.47896	2.88134	4.29072	0.340651	0.244133	0.374537	1000	0.00684089
model-predictors_fold-2_train-fmrif38mm_test-fmrif38mm_denoise-AROMA-GSR_netmat-partial_edges-finger_weighted-False_pars-parsTotalEnd	predictors	AROMA-GSR	partial	finger	FALSE	parsTotalEnd	2	fmrif38mm	fmrif38mm	0.106825	-0.0835093	0.185821	3.47523	2.89085	4.25732	0.340071	0.248434	0.377232	1000	233
model-residualized_fold-2_train-fmrif38mm_test-fmrif38mm_denoise-AROMA-GSR_netmat-partial_edges-finger_weighted-False_pars-parsTotalEnd	residualized	AROMA-GSR	partial	finger	FALSE	parsTotalEnd	2	fmrif38mm	fmrif38mm	0.106561	-0.07153	0.181862	3.47553	2.91347	4.21625	0.340002	0.243196	0.377513	1000	233
model-predictors_fold-2_train-fmrif38mm_test-fmrif38mm_denoise-AROMA-GSR_netmat-partial_edges-finger_weighted-True_pars-parsTotalEnd	predictors	AROMA-GSR	partial	finger	TRUE	parsTotalEnd	2	fmrif38mm	fmrif38mm	0.104881	-0.0706973	0.178126	3.47024	2.90609	4.2098	0.338085	0.241758	0.370937	1000	0.00669732
model-residualized_fold-1_train-resting_test-fmrif38mm_denoise-AROMA-GSR_netmat-partial_edges-neg_weighted-False_pars-BaselineAsNuisance	residualized	AROMA-GSR	partial	neg	FALSE	BaselineAsNuisance	1	resting	fmrif38mm	-0.725513	-2.38936	0.0793576	4.55055	3.47548	6.87712	0.360211	-0.0583876	0.484931	1000	125
model-residualized_fold-2_train-fmrif38mm_test-fmrif38mm_denoise-AROMA-GSR_netmat-partial_edges-finger_weighted-True_pars-parsTotalEnd	residualized	AROMA-GSR	partial	finger	TRUE	parsTotalEnd	2	fmrif38mm	fmrif38mm	0.104762	-0.0660764	0.176902	3.4703	2.90844	4.22782	0.338091	0.250993	0.370252	1000	0.00669732
model-nonuisance_fold-2_train-fmrif38mm_test-fmrif38mm_denoise-AROMA-GSR_netmat-partial_edges-finger_weighted-False_pars-parsDelta	nonuisance	AROMA-GSR	partial	finger	FALSE	parsDelta	2	fmrif38mm	fmrif38mm	0.0840382	0.00997322	0.114355	3.30222	2.83327	3.98527	0.2937	0.301973	0.301973	1000	233
model-residualized_fold-1_train-resting_test-fmrif38mm_denoise-AROMA_netmat-full_edges-neg_weighted-False_pars-BaselineAsNuisance	residualized	AROMA	full	neg	FALSE	BaselineAsNuisance	1	resting	fmrif38mm	-0.76091	-2.05521	-0.0107738	4.53447	3.54017	6.6574	0.358066	-0.0127592	0.480427	1000	88
model-residualized_fold-2_train-fmrif38mm_test-fmrif38mm_denoise-AROMA_netmat-full_edges-finger_weighted-False_pars-parsTotalStart	residualized	AROMA	full	finger	FALSE	parsTotalStart	2	fmrif38mm	fmrif38mm	0.0708928	-0.0797369	0.14565	2.16992	1.75862	2.69889	0.267106	0.0289381	0.341068	1000	233
model-predictors_fold-2_train-fmrif38mm_test-fmrif38mm_denoise-AROMA_netmat-full_edges-finger_weighted-False_pars-parsTotalStart	predictors	AROMA	full	finger	FALSE	parsTotalStart	2	fmrif38mm	fmrif38mm	0.0707907	-0.0852252	0.147648	2.17012	1.7523	2.70306	0.267192	0.0215897	0.34366	1000	233
model-predictors_fold-3_train-resting_test-resting_denoise-AROMA_netmat-partial_edges-finger_weighted-True_pars-parsTotalEnd	predictors	AROMA	partial	finger	TRUE	parsTotalEnd	3	resting	resting	0.364056	-1.48794	0.794157	1.96323	0.965447	3.95601	0.60337	0.197222	0.689845	1000	0.00684089
model-residualized_fold-2_train-fmrif38mm_test-fmrif38mm_denoise-AROMA-GSR_netmat-full_edges-finger_weighted-False_pars-parsTotalStart	residualized	AROMA-GSR	full	finger	FALSE	parsTotalStart	2	fmrif38mm	fmrif38mm	0.0626128	-0.102655	0.135417	2.14904	1.72753	2.73928	0.250653	0.0142025	0.314435	1000	233
model-predictors_fold-1_train-resting_test-fmrif38mm_denoise-AROMA_netmat-full_edges-neg_weighted-False_pars-BaselineAsNuisance	predictors	AROMA	full	neg	FALSE	BaselineAsNuisance	1	resting	fmrif38mm	-2.09108	-3.89023	-0.945044	6.51701	5.49742	8.95323	0.357808	0.0991319	0.444086	1000	88
model-residualized_fold-2_train-fmrif38mm_test-fmrif38mm_denoise-AROMA_netmat-full_edges-finger_weighted-True_pars-parsTotalStart	residualized	AROMA	full	finger	TRUE	parsTotalStart	2	fmrif38mm	fmrif38mm	0.0625943	-0.0860439	0.136171	2.1715	1.76398	2.65443	0.250729	-0.0056684	0.321349	1000	0.0597735
model-residualized_fold-3_train-resting_test-resting_denoise-AROMA_netmat-partial_edges-both_weighted-False_pars-BaselineAsNuisance	residualized	AROMA	partial	both	FALSE	BaselineAsNuisance	3	resting	resting	0.997291	-0.180892	1.58723	0.139709	-0.480068	1.52127	0.998644	0.994895	0.999726	1000	220
model-predictors_fold-2_train-fmrif38mm_test-fmrif38mm_denoise-AROMA-GSR_netmat-full_edges-finger_weighted-False_pars-parsTotalStart	predictors	AROMA-GSR	full	finger	FALSE	parsTotalStart	2	fmrif38mm	fmrif38mm	0.0625653	-0.115591	0.137507	2.14901	1.72192	2.76402	0.250669	0.00901741	0.31551	1000	233
model-residualized_fold-1_train-resting_test-fmrif38mm_denoise-AROMA-GSR_netmat-full_edges-neg_weighted-False_pars-BaselineAsNuisance	residualized	AROMA-GSR	full	neg	FALSE	BaselineAsNuisance	1	resting	fmrif38mm	-0.737655	-1.87486	0.0428003	4.5306	3.51535	6.73795	0.357748	0.00395605	0.483943	1000	78
model-nonuisance_fold-3_train-resting_test-resting_denoise-AROMA_netmat-partial_edges-finger_weighted-False_pars-parsTotalEnd	nonuisance	AROMA	partial	finger	FALSE	parsTotalEnd	3	resting	resting	0.0115689	-0.576173	0.181798	2.71476	1.85638	4.08704	0.107559	-0.0308714	0.182987	1000	233
model-predictors_fold-2_train-fmrif38mm_test-fmrif38mm_denoise-AROMA_netmat-full_edges-finger_weighted-True_pars-parsTotalStart	predictors	AROMA	full	finger	TRUE	parsTotalStart	2	fmrif38mm	fmrif38mm	0.0625495	-0.0884008	0.138343	2.17166	1.75376	2.65998	0.250758	-0.000739	0.324004	1000	0.0597735
model-residualized_fold-3_train-resting_test-resting_denoise-AROMA-GSR_netmat-full_edges-finger_weighted-False_pars-parsTotalStart	residualized	AROMA-GSR	full	finger	FALSE	parsTotalStart	3	resting	resting	0.0376377	-1.36557	0.459643	2.33365	1.47606	3.74938	0.194004	-0.0376566	0.308796	1000	233
model-predictors_fold-0_train-fmrif38mm_test-resting_denoise-AROMA-GSR_netmat-partial_edges-pos_weighted-False_pars-parsTotalEnd	predictors	AROMA-GSR	partial	pos	FALSE	parsTotalEnd	0	fmrif38mm	resting	-2.05019	-3.10788	-1.11006	5.0995	4.56236	6.11886	0.355539	0.220866	0.499313	1000	82
model-residualized_fold-3_train-resting_test-resting_denoise-AROMA-GSR_netmat-full_edges-pos_weighted-False_pars-parsDelta	residualized	AROMA-GSR	full	pos	FALSE	parsDelta	3	resting	resting	0.988064	0.280085	1.40649	0.35387	-0.241354	1.47362	0.994014	0.97923	0.998108	1000	64
model-predictors_fold-2_train-fmrif38mm_test-fmrif38mm_denoise-AROMA_netmat-partial_edges-finger_weighted-False_pars-parsTotalStart	predictors	AROMA	partial	finger	FALSE	parsTotalStart	2	fmrif38mm	fmrif38mm	0.0624505	-0.0997498	0.139766	2.19291	1.7739	2.72393	0.249917	0.0134217	0.316701	1000	233
model-predictors_fold-3_train-resting_test-resting_denoise-AROMA_netmat-full_edges-both_weighted-False_pars-parsTotalStart	predictors	AROMA	full	both	FALSE	parsTotalStart	3	resting	resting	0.969333	-0.175576	1.42331	0.365121	-0.066487	1.30723	0.984547	0.93244	0.99627	1000	911
model-predictors_fold-0_train-fmrif38mm_test-resting_denoise-AROMA-GSR_netmat-partial_edges-neg_weighted-True_pars-BaselineAsNuisance	predictors	AROMA-GSR	partial	neg	TRUE	BaselineAsNuisance	0	fmrif38mm	resting	-1.2742	-2.55117	-0.428402	4.18175	3.49629	5.46876	0.354515	0.200794	0.478727	1000	0.499699
model-predictors_fold-0_train-fmrif38mm_test-resting_denoise-AROMA_netmat-partial_edges-neg_weighted-True_pars-parsDelta	predictors	AROMA	partial	neg	TRUE	parsDelta	0	fmrif38mm	resting	-0.33494	-0.817203	0.0302944	3.63228	3.10271	4.5646	0.354206	0.191492	0.471649	1000	0.499612
model-residualized_fold-2_train-fmrif38mm_test-fmrif38mm_denoise-AROMA_netmat-partial_edges-finger_weighted-False_pars-parsTotalStart	residualized	AROMA	partial	finger	FALSE	parsTotalStart	2	fmrif38mm	fmrif38mm	0.0623876	-0.107061	0.138644	2.19453	1.78512	2.73881	0.249796	0.0251588	0.316418	1000	233
model-residualized_fold-2_train-fmrif38mm_test-fmrif38mm_denoise-AROMA-GSR_netmat-full_edges-finger_weighted-True_pars-parsTotalStart	residualized	AROMA-GSR	full	finger	TRUE	parsTotalStart	2	fmrif38mm	fmrif38mm	0.0620528	-0.10738	0.136532	2.157	1.73919	2.6966	0.249328	0.0251575	0.313426	1000	0.0623638
model-predictors_fold-2_train-fmrif38mm_test-fmrif38mm_denoise-AROMA-GSR_netmat-full_edges-finger_weighted-True_pars-parsTotalStart	predictors	AROMA-GSR	full	finger	TRUE	parsTotalStart	2	fmrif38mm	fmrif38mm	0.0620175	-0.119514	0.139871	2.15711	1.74421	2.72094	0.249318	0.023664	0.317815	1000	0.0623638
model-residualized_fold-2_train-fmrif38mm_test-fmrif38mm_denoise-AROMA-GSR_netmat-partial_edges-finger_weighted-True_pars-parsTotalStart	residualized	AROMA-GSR	partial	finger	TRUE	parsTotalStart	2	fmrif38mm	fmrif38mm	0.0600092	-0.153464	0.144755	2.1642	1.75597	2.75814	0.247076	0.0639395	0.31186	1000	0.00669732
model-residualized_fold-3_train-resting_test-resting_denoise-AROMA-GSR_netmat-full_edges-both_weighted-True_pars-parsTotalEnd	residualized	AROMA-GSR	full	both	TRUE	parsTotalEnd	3	resting	resting	0.980614	0.0699138	1.43431	0.363297	-0.161096	1.4032	0.99026	0.966297	0.997637	1000	0.5
model-predictors_fold-2_train-fmrif38mm_test-fmrif38mm_denoise-AROMA-GSR_netmat-partial_edges-finger_weighted-True_pars-parsTotalStart	predictors	AROMA-GSR	partial	finger	TRUE	parsTotalStart	2	fmrif38mm	fmrif38mm	0.0599184	-0.145205	0.143339	2.16387	1.75358	2.74486	0.246595	0.0600483	0.312818	1000	0.00669732
model-residualized_fold-2_train-fmrif38mm_test-fmrif38mm_denoise-AROMA_netmat-partial_edges-finger_weighted-True_pars-parsTotalStart	residualized	AROMA	partial	finger	TRUE	parsTotalStart	2	fmrif38mm	fmrif38mm	0.0593866	-0.138727	0.138813	2.17919	1.76646	2.77374	0.244129	-0.0014291	0.324684	1000	0.00684089
model-residualized_fold-1_train-resting_test-fmrif38mm_denoise-AROMA-GSR_netmat-full_edges-both_weighted-True_pars-BaselineAsNuisance	residualized	AROMA-GSR	full	both	TRUE	BaselineAsNuisance	1	resting	fmrif38mm	-0.732601	-2.03698	0.0181187	4.52337	3.51728	6.77331	0.354102	-0.025656	0.478085	1000	0.5
model-predictors_fold-2_train-fmrif38mm_test-fmrif38mm_denoise-AROMA_netmat-partial_edges-finger_weighted-True_pars-parsTotalStart	predictors	AROMA	partial	finger	TRUE	parsTotalStart	2	fmrif38mm	fmrif38mm	0.0593842	-0.137766	0.140757	2.17921	1.75656	2.7769	0.244131	0.0046196	0.326733	1000	0.00684089
model-residualized_fold-0_train-fmrif38mm_test-resting_denoise-AROMA-GSR_netmat-full_edges-finger_weighted-False_pars-parsTotalEnd	residualized	AROMA-GSR	full	finger	FALSE	parsTotalEnd	0	fmrif38mm	resting	-2.08799	-3.20656	-1.11461	5.17019	4.47857	6.30439	0.353473	0.199562	0.499232	1000	233
model-predictors_fold-2_train-fmrif38mm_test-fmrif38mm_denoise-AROMA_netmat-partial_edges-finger_weighted-False_pars-parsDelta	predictors	AROMA	partial	finger	FALSE	parsDelta	2	fmrif38mm	fmrif38mm	0.0490598	-0.137294	0.126781	3.38459	2.79361	4.19608	0.233144	0.0851146	0.294733	1000	233
model-residualized_fold-3_train-resting_test-resting_denoise-AROMA-GSR_netmat-partial_edges-neg_weighted-True_pars-parsTotalEnd	residualized	AROMA-GSR	partial	neg	TRUE	parsTotalEnd	3	resting	resting	0.9959	0.072541	1.49089	0.153682	-0.393488	1.27652	0.997948	0.993455	0.999647	1000	0.497933
model-residualized_fold-2_train-fmrif38mm_test-fmrif38mm_denoise-AROMA_netmat-partial_edges-finger_weighted-False_pars-parsDelta	residualized	AROMA	partial	finger	FALSE	parsDelta	2	fmrif38mm	fmrif38mm	0.0469419	-0.129939	0.121787	3.39174	2.81611	4.219	0.231845	0.08046	0.293718	1000	233
model-residualized_fold-3_train-resting_test-resting_denoise-AROMA-GSR_netmat-full_edges-finger_weighted-True_pars-BaselineAsNuisance	residualized	AROMA-GSR	full	finger	TRUE	BaselineAsNuisance	3	resting	resting	0.271853	-0.823783	0.693669	2.34217	1.22767	3.93525	0.521395	0.226226	0.643564	1000	0.0623638
model-predictors_fold-0_train-fmrif38mm_test-resting_denoise-AROMA_netmat-full_edges-finger_weighted-False_pars-BaselineAsNuisance	predictors	AROMA	full	finger	FALSE	BaselineAsNuisance	0	fmrif38mm	resting	-2.04834	-5.55875	-0.120773	5.0575	4.04403	6.79443	0.352801	0.170784	0.512164	1000	233
model-nonuisance_fold-3_train-resting_test-resting_denoise-AROMA-GSR_netmat-full_edges-finger_weighted-False_pars-parsDelta	nonuisance	AROMA-GSR	full	finger	FALSE	parsDelta	3	resting	resting	0.05088	-0.388777	0.184631	3.24948	2.35267	4.78619	0.225566	-0.146739	0.301546	1000	233
model-residualized_fold-3_train-resting_test-resting_denoise-AROMA_netmat-full_edges-both_weighted-True_pars-parsTotalEnd	residualized	AROMA	full	both	TRUE	parsTotalEnd	3	resting	resting	0.957894	0.0385234	1.46778	0.534371	-4.86e-05	1.72826	0.97872	0.937267	0.995225	1000	0.5
model-nonuisance_fold-0_train-fmrif38mm_test-resting_denoise-AROMA-GSR_netmat-partial_edges-both_weighted-True_pars-parsDelta	nonuisance	AROMA-GSR	partial	both	TRUE	parsDelta	0	fmrif38mm	resting	-0.45021	-0.886992	-0.133267	4.02237	3.65463	4.77	0.351557	-0.134671	0.679405	1000	0.5
model-predictors_fold-2_train-fmrif38mm_test-fmrif38mm_denoise-AROMA_netmat-full_edges-finger_weighted-False_pars-parsDelta	predictors	AROMA	full	finger	FALSE	parsDelta	2	fmrif38mm	fmrif38mm	0.0351965	-0.112792	0.110804	3.36956	2.7562	4.13551	0.210175	0.0802297	0.256651	1000	233
model-residualized_fold-2_train-fmrif38mm_test-fmrif38mm_denoise-AROMA_netmat-full_edges-finger_weighted-False_pars-parsDelta	residualized	AROMA	full	finger	FALSE	parsDelta	2	fmrif38mm	fmrif38mm	0.0341967	-0.114667	0.109115	3.37293	2.7611	4.11742	0.209763	0.0807902	0.256057	1000	233
model-predictors_fold-2_train-fmrif38mm_test-fmrif38mm_denoise-AROMA_netmat-full_edges-finger_weighted-True_pars-parsDelta	predictors	AROMA	full	finger	TRUE	parsDelta	2	fmrif38mm	fmrif38mm	0.0306032	-0.132254	0.106744	3.38852	2.805	4.18217	0.201572	0.0869638	0.246117	1000	0.0597735
model-nonuisance_fold-3_train-resting_test-resting_denoise-AROMA_netmat-partial_edges-finger_weighted-True_pars-parsDelta	nonuisance	AROMA	partial	finger	TRUE	parsDelta	3	resting	resting	0.00803961	-0.520525	0.156879	3.30574	2.36889	4.90971	0.0896639	-0.0239103	0.154645	1000	0.00684089
model-residualized_fold-2_train-fmrif38mm_test-fmrif38mm_denoise-AROMA_netmat-full_edges-finger_weighted-True_pars-parsDelta	residualized	AROMA	full	finger	TRUE	parsDelta	2	fmrif38mm	fmrif38mm	0.0299443	-0.134	0.104936	3.3907	2.81583	4.16722	0.201348	0.0846404	0.246266	1000	0.0597735
model-residualized_fold-1_train-resting_test-fmrif38mm_denoise-AROMA_netmat-partial_edges-finger_weighted-True_pars-BaselineAsNuisance	residualized	AROMA	partial	finger	TRUE	BaselineAsNuisance	1	resting	fmrif38mm	-0.763183	-2.45991	0.0996293	4.58213	3.29761	6.96884	0.350637	0.059229	0.488291	1000	0.00684089
model-predictors_fold-3_train-resting_test-resting_denoise-AROMA-GSR_netmat-full_edges-neg_weighted-False_pars-parsTotalStart	predictors	AROMA-GSR	full	neg	FALSE	parsTotalStart	3	resting	resting	0.95592	0.00982233	1.48945	0.509366	0.0764934	1.35806	0.977712	0.929573	0.995017	1000	100
model-predictors_fold-2_train-fmrif38mm_test-fmrif38mm_denoise-AROMA-GSR_netmat-full_edges-finger_weighted-False_pars-parsDelta	predictors	AROMA-GSR	full	finger	FALSE	parsDelta	2	fmrif38mm	fmrif38mm	0.028925	-0.150156	0.104099	3.37911	2.79592	4.19505	0.198513	0.08516	0.24021	1000	233
model-predictors_fold-3_train-resting_test-resting_denoise-AROMA-GSR_netmat-partial_edges-both_weighted-True_pars-parsTotalEnd	predictors	AROMA-GSR	partial	both	TRUE	parsTotalEnd	3	resting	resting	0.99591	0.0564878	1.46336	0.15437	-0.292583	1.27782	0.997953	0.993395	0.999644	1000	0.5
model-residualized_fold-2_train-fmrif38mm_test-fmrif38mm_denoise-AROMA-GSR_netmat-full_edges-finger_weighted-False_pars-parsDelta	residualized	AROMA-GSR	full	finger	FALSE	parsDelta	2	fmrif38mm	fmrif38mm	0.0284303	-0.137768	0.103075	3.38047	2.81029	4.1628	0.198365	0.0887581	0.239178	1000	233
model-predictors_fold-2_train-fmrif38mm_test-fmrif38mm_denoise-AROMA-GSR_netmat-full_edges-finger_weighted-True_pars-parsDelta	predictors	AROMA-GSR	full	finger	TRUE	parsDelta	2	fmrif38mm	fmrif38mm	0.0264904	-0.162246	0.101694	3.38536	2.80173	4.22869	0.194344	0.0764176	0.233311	1000	0.0623638
model-nonuisance_fold-3_train-resting_test-resting_denoise-AROMA-GSR_netmat-full_edges-pos_weighted-False_pars-parsTotalStart	nonuisance	AROMA-GSR	full	pos	FALSE	parsTotalStart	3	resting	resting	0.987445	0.567902	1.28139	0.224906	-0.0635107	0.62548	0.993703	0.983793	0.997786	1000	99
model-nonuisance_fold-3_train-resting_test-resting_denoise-AROMA-GSR_netmat-full_edges-finger_weighted-False_pars-parsTotalStart	nonuisance	AROMA-GSR	full	finger	FALSE	parsTotalStart	3	resting	resting	0.00063691	-0.556353	0.142499	2.41366	1.78693	3.49916	0.025237	-0.0022213	0.048226	1000	233
model-residualized_fold-2_train-fmrif38mm_test-fmrif38mm_denoise-AROMA-GSR_netmat-full_edges-finger_weighted-True_pars-parsDelta	residualized	AROMA-GSR	full	finger	TRUE	parsDelta	2	fmrif38mm	fmrif38mm	0.026249	-0.141636	0.0976096	3.38604	2.82735	4.18723	0.19429	0.0802223	0.232456	1000	0.0623638
model-predictors_fold-1_train-resting_test-fmrif38mm_denoise-AROMA-GSR_netmat-full_edges-neg_weighted-False_pars-BaselineAsNuisance	predictors	AROMA-GSR	full	neg	FALSE	BaselineAsNuisance	1	resting	fmrif38mm	-0.789791	-2.04563	0.0188013	4.61313	3.67222	6.58065	0.350279	-0.028571	0.474843	1000	78
model-predictors_fold-2_train-fmrif38mm_test-fmrif38mm_denoise-AROMA_netmat-partial_edges-finger_weighted-True_pars-parsDelta	predictors	AROMA	partial	finger	TRUE	parsDelta	2	fmrif38mm	fmrif38mm	0.0235388	-0.142152	0.102734	3.38347	2.77827	4.17329	0.189125	0.0737646	0.226409	1000	0.00684089
model-residualized_fold-3_train-resting_test-resting_denoise-AROMA-GSR_netmat-partial_edges-neg_weighted-True_pars-parsDelta	residualized	AROMA-GSR	partial	neg	TRUE	parsDelta	3	resting	resting	0.997374	-0.134964	1.42085	0.16182	-0.522471	1.6642	0.998686	0.993902	0.999565	1000	0.496684
model-residualized_fold-2_train-fmrif38mm_test-fmrif38mm_denoise-AROMA_netmat-partial_edges-finger_weighted-True_pars-parsDelta	residualized	AROMA	partial	finger	TRUE	parsDelta	2	fmrif38mm	fmrif38mm	0.0234511	-0.141896	0.0992917	3.38384	2.77757	4.15553	0.189088	0.0761091	0.226163	1000	0.00684089
model-residualized_fold-2_train-fmrif38mm_test-fmrif38mm_denoise-AROMA-GSR_netmat-partial_edges-finger_weighted-True_pars-parsDelta	residualized	AROMA-GSR	partial	finger	TRUE	parsDelta	2	fmrif38mm	fmrif38mm	0.022341	-0.127197	0.0931541	3.39887	2.83506	4.12639	0.190382	0.0893062	0.227393	1000	0.00669732
model-predictors_fold-2_train-fmrif38mm_test-fmrif38mm_denoise-AROMA-GSR_netmat-partial_edges-finger_weighted-True_pars-parsDelta	predictors	AROMA-GSR	partial	finger	TRUE	parsDelta	2	fmrif38mm	fmrif38mm	0.0220095	-0.132111	0.0960166	3.39946	2.83645	4.12082	0.190439	0.0894976	0.226912	1000	0.00669732
model-nonuisance_fold-2_train-fmrif38mm_test-fmrif38mm_denoise-AROMA-GSR_netmat-full_edges-finger_weighted-False_pars-parsTotalEnd	nonuisance	AROMA-GSR	full	finger	FALSE	parsTotalEnd	2	fmrif38mm	fmrif38mm	0.0166183	-0.0820433	0.0557144	3.76861	3.22978	4.56315	0.13068	-0.0773893	0.183225	1000	233
model-residualized_fold-3_train-resting_test-resting_denoise-AROMA-GSR_netmat-full_edges-both_weighted-True_pars-parsTotalStart	residualized	AROMA-GSR	full	both	TRUE	parsTotalStart	3	resting	resting	0.970801	0.0482631	1.51916	0.400502	-0.102907	1.34183	0.985292	0.955607	0.996275	1000	0.5
model-nonuisance_fold-2_train-fmrif38mm_test-fmrif38mm_denoise-AROMA_netmat-partial_edges-finger_weighted-False_pars-parsTotalStart	nonuisance	AROMA	partial	finger	FALSE	parsTotalStart	2	fmrif38mm	fmrif38mm	0.0138982	-0.105439	0.0529542	2.20279	1.84752	2.76857	0.117994	-0.0688844	0.166532	1000	233
model-nonuisance_fold-2_train-fmrif38mm_test-fmrif38mm_denoise-AROMA_netmat-partial_edges-finger_weighted-False_pars-parsDelta	nonuisance	AROMA	partial	finger	FALSE	parsDelta	2	fmrif38mm	fmrif38mm	0.0120686	-0.092999	0.0529695	3.43845	2.89938	4.234	0.129028	-0.052113	0.204422	1000	233
model-nonuisance_fold-3_train-resting_test-resting_denoise-AROMA_netmat-full_edges-neg_weighted-False_pars-parsDelta	nonuisance	AROMA	full	neg	FALSE	parsDelta	3	resting	resting	0.826429	0.496661	1.07825	1.25875	0.798538	1.95358	0.909081	0.823121	0.958623	1000	266
model-nonuisance_fold-2_train-fmrif38mm_test-fmrif38mm_denoise-AROMA_netmat-full_edges-finger_weighted-False_pars-parsTotalEnd	nonuisance	AROMA	full	finger	FALSE	parsTotalEnd	2	fmrif38mm	fmrif38mm	0.0116816	-0.0986427	0.0497857	3.80548	3.26999	4.53327	0.120241	-0.0482927	0.190948	1000	233
model-residualized_fold-3_train-resting_test-resting_denoise-AROMA-GSR_netmat-full_edges-both_weighted-False_pars-parsTotalEnd	residualized	AROMA-GSR	full	both	FALSE	parsTotalEnd	3	resting	resting	0.991457	0.198893	1.41945	0.273641	-0.179199	1.21967	0.99572	0.986258	0.999073	1000	201
model-residualized_fold-0_train-fmrif38mm_test-resting_denoise-AROMA-GSR_netmat-full_edges-neg_weighted-False_pars-parsTotalEnd	residualized	AROMA-GSR	full	neg	FALSE	parsTotalEnd	0	fmrif38mm	resting	-2.25605	-3.59171	-1.21748	5.05678	4.47865	6.00941	0.349106	0.163357	0.563023	1000	80
model-nonuisance_fold-2_train-fmrif38mm_test-fmrif38mm_denoise-AROMA-GSR_netmat-partial_edges-finger_weighted-True_pars-parsTotalStart	nonuisance	AROMA-GSR	partial	finger	TRUE	parsTotalStart	2	fmrif38mm	fmrif38mm	0.00977795	-0.108549	0.0551307	2.17438	1.81259	2.74093	0.122882	-0.096527	0.149064	1000	0.00669732
model-residualized_fold-3_train-resting_test-resting_denoise-AROMA_netmat-partial_edges-finger_weighted-True_pars-parsTotalStart	residualized	AROMA	partial	finger	TRUE	parsTotalStart	3	resting	resting	0.0394899	-1.63297	0.499825	2.27612	1.33401	3.91488	0.198721	-0.0288114	0.316025	1000	0.00684089
model-residualized_fold-0_train-fmrif38mm_test-resting_denoise-AROMA_netmat-partial_edges-neg_weighted-False_pars-parsDelta	residualized	AROMA	partial	neg	FALSE	parsDelta	0	fmrif38mm	resting	-0.36797	-0.89745	0.0290547	3.691	3.12407	4.64284	0.347842	0.130698	0.51213	1000	107
model-residualized_fold-0_train-fmrif38mm_test-resting_denoise-AROMA-GSR_netmat-full_edges-both_weighted-False_pars-parsTotalEnd	residualized	AROMA-GSR	full	both	FALSE	parsTotalEnd	0	fmrif38mm	resting	-2.13872	-3.40191	-1.08895	5.04163	4.45921	6.07775	0.347025	0.159368	0.574888	1000	222
model-residualized_fold-3_train-resting_test-resting_denoise-AROMA_netmat-full_edges-pos_weighted-False_pars-parsTotalEnd	residualized	AROMA	full	pos	FALSE	parsTotalEnd	3	resting	resting	0.87287	0.177706	1.31654	0.960422	0.395009	1.89438	0.934275	0.861231	0.972723	1000	22
model-predictors_fold-0_train-fmrif38mm_test-resting_denoise-AROMA_netmat-full_edges-both_weighted-True_pars-parsTotalEnd	predictors	AROMA	full	both	TRUE	parsTotalEnd	0	fmrif38mm	resting	-3.40832	-5.59031	-1.65276	6.32098	5.65075	7.56292	0.3452	0.143032	0.566768	1000	0.5
model-predictors_fold-3_train-resting_test-resting_denoise-AROMA-GSR_netmat-full_edges-both_weighted-True_pars-parsTotalEnd	predictors	AROMA-GSR	full	both	TRUE	parsTotalEnd	3	resting	resting	0.980614	0.121795	1.42332	0.363297	-0.130435	1.44177	0.99026	0.967026	0.997855	1000	0.5
model-nonuisance_fold-2_train-fmrif38mm_test-fmrif38mm_denoise-AROMA_netmat-full_edges-finger_weighted-True_pars-parsTotalEnd	nonuisance	AROMA	full	finger	TRUE	parsTotalEnd	2	fmrif38mm	fmrif38mm	0.0095775	-0.0948797	0.0477964	3.82005	3.28682	4.62547	0.107592	-0.0418832	0.172373	1000	0.0597735
model-predictors_fold-3_train-resting_test-resting_denoise-AROMA_netmat-partial_edges-pos_weighted-True_pars-parsTotalStart	predictors	AROMA	partial	pos	TRUE	parsTotalStart	3	resting	resting	0.995862	0.0758624	1.542	0.133523	-0.309884	0.99513	0.997929	0.993398	0.999564	1000	0.498665
model-residualized_fold-1_train-resting_test-fmrif38mm_denoise-AROMA-GSR_netmat-partial_edges-finger_weighted-True_pars-BaselineAsNuisance	residualized	AROMA-GSR	partial	finger	TRUE	BaselineAsNuisance	1	resting	fmrif38mm	-0.757656	-2.31444	0.0380118	4.55037	3.42742	6.71284	0.344844	-0.0037021	0.486459	1000	0.00669732
model-nonuisance_fold-3_train-resting_test-resting_denoise-AROMA_netmat-full_edges-finger_weighted-True_pars-parsTotalStart	nonuisance	AROMA	full	finger	TRUE	parsTotalStart	3	resting	resting	0.291233	-0.0821413	0.419969	2.07116	1.42979	2.97387	0.53966	0.54647	0.54647	1000	0.0597735
model-residualized_fold-3_train-resting_test-resting_denoise-AROMA-GSR_netmat-partial_edges-neg_weighted-False_pars-parsTotalStart	residualized	AROMA-GSR	partial	neg	FALSE	parsTotalStart	3	resting	resting	0.997298	0.117082	1.56478	0.123254	-0.339929	1.09897	0.998648	0.995798	0.999749	1000	98
model-nonuisance_fold-2_train-fmrif38mm_test-fmrif38mm_denoise-AROMA-GSR_netmat-full_edges-finger_weighted-False_pars-parsDelta	nonuisance	AROMA-GSR	full	finger	FALSE	parsDelta	2	fmrif38mm	fmrif38mm	0.00728926	-0.0986769	0.0462251	3.45908	2.92682	4.21707	0.0866078	-0.0317674	0.140928	1000	233
model-residualized_fold-0_train-fmrif38mm_test-resting_denoise-AROMA_netmat-partial_edges-finger_weighted-True_pars-parsTotalEnd	residualized	AROMA	partial	finger	TRUE	parsTotalEnd	0	fmrif38mm	resting	-2.09453	-3.30242	-1.05606	5.11921	4.47636	6.26392	0.344704	0.0960224	0.550279	1000	0.00684089
model-nonuisance_fold-2_train-fmrif38mm_test-fmrif38mm_denoise-AROMA_netmat-full_edges-finger_weighted-False_pars-parsTotalStart	nonuisance	AROMA	full	finger	FALSE	parsTotalStart	2	fmrif38mm	fmrif38mm	0.00589718	-0.0996424	0.0408635	2.23458	1.90262	2.7496	0.0781872	-0.0286672	0.127324	1000	233
model-predictors_fold-3_train-resting_test-resting_denoise-AROMA_netmat-partial_edges-neg_weighted-False_pars-parsDelta	predictors	AROMA	partial	neg	FALSE	parsDelta	3	resting	resting	0.99351	0.366634	1.36469	0.240086	-0.265533	1.12731	0.99675	0.988099	0.999083	1000	124
model-residualized_fold-3_train-resting_test-resting_denoise-AROMA_netmat-partial_edges-pos_weighted-False_pars-parsTotalStart	residualized	AROMA	partial	pos	FALSE	parsTotalStart	3	resting	resting	0.989479	0.178048	1.5288	0.232119	-0.239027	1.12446	0.994726	0.983893	0.998792	1000	112
model-nonuisance_fold-3_train-resting_test-resting_denoise-AROMA_netmat-full_edges-finger_weighted-True_pars-parsTotalEnd	nonuisance	AROMA	full	finger	TRUE	parsTotalEnd	3	resting	resting	0.00109271	-0.731809	0.157732	2.79028	1.99982	4.21231	0.0330562	-0.0054893	0.0605729	1000	0.0597735
model-nonuisance_fold-2_train-fmrif38mm_test-fmrif38mm_denoise-AROMA-GSR_netmat-partial_edges-finger_weighted-True_pars-parsTotalEnd	nonuisance	AROMA-GSR	partial	finger	TRUE	parsTotalEnd	2	fmrif38mm	fmrif38mm	0.00532357	-0.113151	0.0446633	3.78061	3.23399	4.59403	0.0794348	-0.046931	0.111771	1000	0.00669732
model-nonuisance_fold-3_train-resting_test-resting_denoise-AROMA_netmat-full_edges-both_weighted-False_pars-parsTotalStart	nonuisance	AROMA	full	both	FALSE	parsTotalStart	3	resting	resting	0.936575	0.483574	1.21327	0.548099	0.254318	0.982004	0.967768	0.899987	0.989527	1000	1012
model-residualized_fold-0_train-fmrif38mm_test-resting_denoise-AROMA_netmat-partial_edges-finger_weighted-False_pars-parsTotalEnd	residualized	AROMA	partial	finger	FALSE	parsTotalEnd	0	fmrif38mm	resting	-2.09599	-3.355	-1.09941	5.1334	4.43753	6.2131	0.344095	0.15058	0.527861	1000	233
model-predictors_fold-3_train-resting_test-resting_denoise-AROMA_netmat-full_edges-neg_weighted-True_pars-parsTotalEnd	predictors	AROMA	full	neg	TRUE	parsTotalEnd	3	resting	resting	0.560779	-0.371265	1.13248	1.85596	1.02214	3.17962	0.748852	0.509523	0.876223	1000	0.488803
model-nonuisance_fold-2_train-fmrif38mm_test-fmrif38mm_denoise-AROMA-GSR_netmat-full_edges-finger_weighted-False_pars-parsTotalStart	nonuisance	AROMA-GSR	full	finger	FALSE	parsTotalStart	2	fmrif38mm	fmrif38mm	0.00482148	-0.0921049	0.0342939	2.23798	1.92402	2.75531	0.0702999	-0.0320987	0.108296	1000	233
model-residualized_fold-3_train-resting_test-resting_denoise-AROMA-GSR_netmat-full_edges-finger_weighted-False_pars-parsDelta	residualized	AROMA-GSR	full	finger	FALSE	parsDelta	3	resting	resting	0.2362	-0.702414	0.564583	3.0563	1.96357	4.70582	0.486004	-0.0106976	0.61881	1000	233
model-nonuisance_fold-3_train-resting_test-resting_denoise-AROMA_netmat-full_edges-pos_weighted-True_pars-parsTotalStart	nonuisance	AROMA	full	pos	TRUE	parsTotalStart	3	resting	resting	0.716126	0.500249	0.876245	1.15324	0.819993	1.66727	0.846242	0.766887	0.906767	1000	0.877132
model-predictors_fold-0_train-fmrif38mm_test-resting_denoise-AROMA-GSR_netmat-full_edges-pos_weighted-True_pars-BaselineAsNuisance	predictors	AROMA-GSR	full	pos	TRUE	BaselineAsNuisance	0	fmrif38mm	resting	-0.981943	-2.32822	-0.172657	3.52569	2.91529	4.65455	0.342739	0.213845	0.455453	1000	0.514298
model-nonuisance_fold-2_train-fmrif38mm_test-fmrif38mm_denoise-AROMA_netmat-full_edges-finger_weighted-True_pars-parsDelta	nonuisance	AROMA	full	finger	TRUE	parsDelta	2	fmrif38mm	fmrif38mm	0.00361783	-0.103463	0.0421102	3.45675	2.90532	4.19294	0.0701972	-0.0123744	0.127552	1000	0.0597735
model-predictors_fold-0_train-fmrif38mm_test-resting_denoise-AROMA_netmat-partial_edges-finger_weighted-False_pars-parsTotalEnd	predictors	AROMA	partial	finger	FALSE	parsTotalEnd	0	fmrif38mm	resting	-2.28933	-4.06799	-1.04178	5.32162	4.46395	6.59221	0.34225	0.161723	0.525569	1000	233
model-residualized_fold-1_train-resting_test-fmrif38mm_denoise-AROMA-GSR_netmat-full_edges-pos_weighted-False_pars-parsTotalEnd	residualized	AROMA-GSR	full	pos	FALSE	parsTotalEnd	1	resting	fmrif38mm	-0.987148	-2.33565	-0.32716	4.93285	4.12471	6.66911	0.341835	0.0871584	0.431583	1000	119
model-predictors_fold-0_train-fmrif38mm_test-resting_denoise-AROMA_netmat-partial_edges-finger_weighted-True_pars-parsTotalEnd	predictors	AROMA	partial	finger	TRUE	parsTotalEnd	0	fmrif38mm	resting	-2.38626	-5.1923	-0.6032	5.39866	4.33284	7.32399	0.341436	0.154566	0.551957	1000	0.00684089
model-nonuisance_fold-2_train-fmrif38mm_test-fmrif38mm_denoise-AROMA_netmat-full_edges-finger_weighted-True_pars-parsTotalStart	nonuisance	AROMA	full	finger	TRUE	parsTotalStart	2	fmrif38mm	fmrif38mm	0.00335796	-0.099035	0.037622	2.24258	1.91205	2.72825	0.0595931	-0.0140797	0.10486	1000	0.0597735
model-nonuisance_fold-2_train-fmrif38mm_test-fmrif38mm_denoise-AROMA_netmat-full_edges-finger_weighted-False_pars-parsDelta	nonuisance	AROMA	full	finger	FALSE	parsDelta	2	fmrif38mm	fmrif38mm	0.00311973	-0.103845	0.0412382	3.44987	2.9194	4.2239	0.0709509	-0.0123656	0.129051	1000	233
model-nonuisance_fold-2_train-fmrif38mm_test-fmrif38mm_denoise-AROMA-GSR_netmat-full_edges-finger_weighted-True_pars-parsTotalEnd	nonuisance	AROMA-GSR	full	finger	TRUE	parsTotalEnd	2	fmrif38mm	fmrif38mm	0.00176593	-0.106517	0.0389613	3.78423	3.26762	4.66231	0.0454534	-0.0074594	0.0833163	1000	0.0623638
model-nonuisance_fold-2_train-fmrif38mm_test-fmrif38mm_denoise-AROMA_netmat-partial_edges-finger_weighted-True_pars-parsTotalEnd	nonuisance	AROMA	partial	finger	TRUE	parsTotalEnd	2	fmrif38mm	fmrif38mm	0.00081285	-0.117083	0.0392941	3.77817	3.24028	4.56	0.0418523	-0.0024288	0.0811459	1000	0.00684089
model-nonuisance_fold-2_train-fmrif38mm_test-fmrif38mm_denoise-AROMA-GSR_netmat-full_edges-finger_weighted-True_pars-parsDelta	nonuisance	AROMA-GSR	full	finger	TRUE	parsDelta	2	fmrif38mm	fmrif38mm	0.00050716	-0.112344	0.0357079	3.46514	2.97884	4.30627	0.032098	-1.21e-15	0.06413	1000	0.0623638
model-predictors_fold-1_train-resting_test-fmrif38mm_denoise-AROMA_netmat-partial_edges-pos_weighted-False_pars-parsTotalEnd	predictors	AROMA	partial	pos	FALSE	parsTotalEnd	1	resting	fmrif38mm	-0.906739	-1.82057	-0.326587	4.84305	4.13808	6.19467	0.341043	0.159036	0.404301	1000	105
model-residualized_fold-0_train-fmrif38mm_test-resting_denoise-AROMA-GSR_netmat-partial_edges-pos_weighted-False_pars-parsTotalEnd	residualized	AROMA-GSR	partial	pos	FALSE	parsTotalEnd	0	fmrif38mm	resting	-2.13776	-3.33024	-1.1919	5.22379	4.60967	6.37406	0.340859	0.192085	0.496045	1000	82
model-predictors_fold-0_train-fmrif38mm_test-resting_denoise-AROMA_netmat-partial_edges-pos_weighted-True_pars-parsTotalEnd	predictors	AROMA	partial	pos	TRUE	parsTotalEnd	0	fmrif38mm	resting	-2.04744	-3.0293	-1.22219	5.11881	4.50343	6.17807	0.33684	0.181934	0.470747	1000	0.49845
model-residualized_fold-0_train-fmrif38mm_test-resting_denoise-AROMA-GSR_netmat-partial_edges-pos_weighted-True_pars-parsTotalEnd	residualized	AROMA-GSR	partial	pos	TRUE	parsTotalEnd	0	fmrif38mm	resting	-2.10679	-3.21203	-1.1894	5.17678	4.45708	6.38639	0.336583	0.190305	0.475919	1000	0.497761
model-nonuisance_fold-2_train-fmrif38mm_test-fmrif38mm_denoise-AROMA_netmat-partial_edges-finger_weighted-True_pars-parsTotalStart	nonuisance	AROMA	partial	finger	TRUE	parsTotalStart	2	fmrif38mm	fmrif38mm	0.00045293	-0.115775	0.0405662	2.25097	1.89522	2.7788	0.0510965	-0.0029662	0.0989907	1000	0.00684089
model-nonuisance_fold-2_train-fmrif38mm_test-fmrif38mm_denoise-AROMA-GSR_netmat-full_edges-finger_weighted-True_pars-parsTotalStart	nonuisance	AROMA-GSR	full	finger	TRUE	parsTotalStart	2	fmrif38mm	fmrif38mm	0.00038945	-0.118464	0.0354315	2.24615	1.91938	2.76061	0.0214021	-0.0055225	0.0372708	1000	0.0623638
model-residualized_fold-1_train-resting_test-fmrif38mm_denoise-AROMA_netmat-partial_edges-pos_weighted-False_pars-parsTotalEnd	residualized	AROMA	partial	pos	FALSE	parsTotalEnd	1	resting	fmrif38mm	-0.989043	-1.9501	-0.330201	4.97605	4.19961	6.35252	0.335343	0.122895	0.408974	1000	105
model-nonuisance_fold-2_train-fmrif38mm_test-fmrif38mm_denoise-AROMA-GSR_netmat-partial_edges-finger_weighted-False_pars-parsTotalEnd	nonuisance	AROMA-GSR	partial	finger	FALSE	parsTotalEnd	2	fmrif38mm	fmrif38mm	0.00027881	-0.0969155	0.0327318	3.78299	3.3074	4.52454	0.0566345	-0.0012473	0.111675	1000	233
model-predictors_fold-0_train-fmrif38mm_test-resting_denoise-AROMA-GSR_netmat-full_edges-both_weighted-True_pars-BaselineAsNuisance	predictors	AROMA-GSR	full	both	TRUE	BaselineAsNuisance	0	fmrif38mm	resting	-1.13738	-2.54968	-0.286877	4.02419	3.37588	5.25658	0.334714	0.168931	0.490285	1000	0.5
model-predictors_fold-0_train-fmrif38mm_test-resting_denoise-AROMA-GSR_netmat-partial_edges-pos_weighted-True_pars-parsTotalEnd	predictors	AROMA-GSR	partial	pos	TRUE	parsTotalEnd	0	fmrif38mm	resting	-2.15364	-3.0568	-1.31101	5.22544	4.65727	6.26101	0.334306	0.202463	0.463444	1000	0.497761
model-nonuisance_fold-2_train-fmrif38mm_test-fmrif38mm_denoise-AROMA_netmat-partial_edges-finger_weighted-True_pars-parsDelta	nonuisance	AROMA	partial	finger	TRUE	parsDelta	2	fmrif38mm	fmrif38mm	8.45e-05	-0.121819	0.0406237	3.45989	2.92229	4.27054	0.00923982	0.000462	0.0189399	1000	0.00684089
model-nonuisance_fold-2_train-fmrif38mm_test-fmrif38mm_denoise-AROMA-GSR_netmat-partial_edges-finger_weighted-True_pars-parsDelta	nonuisance	AROMA-GSR	partial	finger	TRUE	parsDelta	2	fmrif38mm	fmrif38mm	-0.0002386	-0.112487	0.0395908	3.45987	2.90564	4.26881	-0.000774	-0.0015263	2.17e-05	1000	0.00669732
model-nonuisance_fold-2_train-fmrif38mm_test-fmrif38mm_denoise-AROMA_netmat-partial_edges-finger_weighted-False_pars-parsTotalEnd	nonuisance	AROMA	partial	finger	FALSE	parsTotalEnd	2	fmrif38mm	fmrif38mm	-0.0021997	-0.122107	0.0383015	3.79486	3.25376	4.65024	-0.0520964	-0.0956509	0.00834278	1000	233
model-residualized_fold-0_train-fmrif38mm_test-resting_denoise-AROMA-GSR_netmat-partial_edges-finger_weighted-False_pars-parsDelta	residualized	AROMA-GSR	partial	finger	FALSE	parsDelta	0	fmrif38mm	resting	-0.416467	-1.03521	0.019765	3.71224	3.0668	4.69154	0.334067	0.147122	0.44432	1000	233
model-residualized_fold-3_train-resting_test-resting_denoise-AROMA_netmat-full_edges-pos_weighted-False_pars-BaselineAsNuisance	residualized	AROMA	full	pos	FALSE	BaselineAsNuisance	3	resting	resting	0.9216	-0.324164	1.56292	0.713495	0.0629653	2.01431	0.96	0.890564	0.986417	1000	14
model-residualized_fold-0_train-fmrif38mm_test-resting_denoise-AROMA_netmat-partial_edges-neg_weighted-False_pars-parsTotalEnd	residualized	AROMA	partial	neg	FALSE	parsTotalEnd	0	fmrif38mm	resting	-2.147	-3.31328	-1.13673	5.27502	4.64509	6.43472	0.333677	0.161125	0.476621	1000	95
model-predictors_fold-0_train-fmrif38mm_test-resting_denoise-AROMA-GSR_netmat-full_edges-finger_weighted-True_pars-parsTotalEnd	predictors	AROMA-GSR	full	finger	TRUE	parsTotalEnd	0	fmrif38mm	resting	-1.98794	-3.33272	-0.966599	5.05066	4.2588	6.27965	0.333095	0.193312	0.45948	1000	0.0623638
model-residualized_fold-0_train-fmrif38mm_test-resting_denoise-AROMA-GSR_netmat-full_edges-finger_weighted-True_pars-parsTotalEnd	residualized	AROMA-GSR	full	finger	TRUE	parsTotalEnd	0	fmrif38mm	resting	-2.11951	-3.27583	-1.11586	5.20456	4.4819	6.34621	0.332048	0.199734	0.458376	1000	0.0623638
model-residualized_fold-0_train-fmrif38mm_test-resting_denoise-AROMA-GSR_netmat-partial_edges-finger_weighted-False_pars-parsTotalEnd	residualized	AROMA-GSR	partial	finger	FALSE	parsTotalEnd	0	fmrif38mm	resting	-2.11188	-3.2311	-1.18521	5.14151	4.44545	6.20882	0.331907	0.120714	0.506027	1000	233
model-nonuisance_fold-0_train-fmrif38mm_test-resting_denoise-AROMA-GSR_netmat-full_edges-both_weighted-True_pars-parsTotalStart	nonuisance	AROMA-GSR	full	both	TRUE	parsTotalStart	0	fmrif38mm	resting	-0.597243	-1.02493	-0.244587	2.95264	2.71195	3.36427	0.330966	-0.0368662	0.590952	1000	0.5
model-residualized_fold-0_train-fmrif38mm_test-resting_denoise-AROMA_netmat-partial_edges-pos_weighted-True_pars-parsTotalEnd	residualized	AROMA	partial	pos	TRUE	parsTotalEnd	0	fmrif38mm	resting	-2.11473	-3.35645	-1.12471	5.17177	4.4476	6.45808	0.330675	0.179414	0.471525	1000	0.49845
model-predictors_fold-3_train-resting_test-resting_denoise-AROMA_netmat-full_edges-finger_weighted-True_pars-parsTotalStart	predictors	AROMA	full	finger	TRUE	parsTotalStart	3	resting	resting	0.306196	-0.977775	0.647363	1.98508	1.17873	3.32236	0.55335	0.155787	0.648413	1000	0.0597735
model-predictors_fold-0_train-fmrif38mm_test-resting_denoise-AROMA-GSR_netmat-partial_edges-finger_weighted-False_pars-parsTotalEnd	predictors	AROMA-GSR	partial	finger	FALSE	parsTotalEnd	0	fmrif38mm	resting	-2.18726	-3.87675	-1.08242	5.21386	4.40757	6.38497	0.328879	0.164578	0.49757	1000	233
model-residualized_fold-1_train-resting_test-fmrif38mm_denoise-AROMA_netmat-full_edges-both_weighted-True_pars-parsTotalEnd	residualized	AROMA	full	both	TRUE	parsTotalEnd	1	resting	fmrif38mm	-0.999428	-2.11793	-0.375204	4.88678	4.1832	6.26513	0.328166	0.132591	0.438696	1000	0.5
model-predictors_fold-1_train-resting_test-fmrif38mm_denoise-AROMA-GSR_netmat-full_edges-both_weighted-True_pars-BaselineAsNuisance	predictors	AROMA-GSR	full	both	TRUE	BaselineAsNuisance	1	resting	fmrif38mm	-0.867152	-2.45566	-0.0297703	4.74682	3.72441	7.10915	0.327673	-0.0567583	0.46396	1000	0.5
model-predictors_fold-1_train-resting_test-fmrif38mm_denoise-AROMA-GSR_netmat-partial_edges-finger_weighted-True_pars-BaselineAsNuisance	predictors	AROMA-GSR	partial	finger	TRUE	BaselineAsNuisance	1	resting	fmrif38mm	-2.00954	-7.70451	0.534789	6.45608	4.59519	11.2124	0.327253	0.0316809	0.470209	1000	0.00669732
model-predictors_fold-0_train-fmrif38mm_test-resting_denoise-AROMA-GSR_netmat-full_edges-both_weighted-True_pars-parsTotalEnd	predictors	AROMA-GSR	full	both	TRUE	parsTotalEnd	0	fmrif38mm	resting	-1.71334	-2.73966	-0.817077	4.60537	4.09057	5.57471	0.326874	0.164775	0.494792	1000	0.5
model-predictors_fold-0_train-fmrif38mm_test-resting_denoise-AROMA_netmat-full_edges-pos_weighted-False_pars-parsTotalEnd	predictors	AROMA	full	pos	FALSE	parsTotalEnd	0	fmrif38mm	resting	-0.460099	-1.30364	0.00234643	3.34971	2.69352	4.50258	0.326488	0.165206	0.454248	1000	15
model-residualized_fold-1_train-resting_test-fmrif38mm_denoise-AROMA_netmat-full_edges-neg_weighted-True_pars-parsTotalEnd	residualized	AROMA	full	neg	TRUE	parsTotalEnd	1	resting	fmrif38mm	-1.02313	-2.18075	-0.332331	4.9518	4.18108	6.35602	0.326486	0.168063	0.408515	1000	0.488803
model-residualized_fold-1_train-resting_test-fmrif38mm_denoise-AROMA-GSR_netmat-full_edges-neg_weighted-True_pars-BaselineAsNuisance	residualized	AROMA-GSR	full	neg	TRUE	BaselineAsNuisance	1	resting	fmrif38mm	-0.76907	-2.31757	0.0473101	4.56839	3.46804	7.16006	0.325899	-0.0641751	0.46238	1000	0.507364
model-predictors_fold-1_train-resting_test-fmrif38mm_denoise-AROMA-GSR_netmat-full_edges-neg_weighted-True_pars-BaselineAsNuisance	predictors	AROMA-GSR	full	neg	TRUE	BaselineAsNuisance	1	resting	fmrif38mm	-0.988055	-2.5157	-0.145523	4.92292	3.85253	7.64612	0.325881	-0.0558033	0.456755	1000	0.507364
model-predictors_fold-1_train-resting_test-fmrif38mm_denoise-AROMA-GSR_netmat-full_edges-finger_weighted-False_pars-parsTotalEnd	predictors	AROMA-GSR	full	finger	FALSE	parsTotalEnd	1	resting	fmrif38mm	-0.946769	-2.18551	-0.271189	4.90809	3.99338	6.8621	0.323891	0.1371	0.408078	1000	233
model-residualized_fold-3_train-resting_test-resting_denoise-AROMA-GSR_netmat-full_edges-finger_weighted-False_pars-parsTotalEnd	residualized	AROMA-GSR	full	finger	FALSE	parsTotalEnd	3	resting	resting	0.262842	-0.58292	0.53441	2.17502	1.31044	3.73826	0.512681	0.198014	0.610405	1000	233
model-predictors_fold-1_train-resting_test-fmrif38mm_denoise-AROMA_netmat-partial_edges-both_weighted-False_pars-parsTotalEnd	predictors	AROMA	partial	both	FALSE	parsTotalEnd	1	resting	fmrif38mm	-0.939289	-1.7422	-0.386897	4.86683	4.16339	5.95817	0.323883	0.163601	0.406741	1000	207
model-residualized_fold-3_train-resting_test-resting_denoise-AROMA-GSR_netmat-partial_edges-pos_weighted-True_pars-parsDelta	residualized	AROMA-GSR	partial	pos	TRUE	parsDelta	3	resting	resting	0.996663	0.157074	1.40967	0.174315	-0.474095	1.38256	0.99833	0.992919	0.999542	1000	0.503316
model-residualized_fold-1_train-resting_test-fmrif38mm_denoise-AROMA-GSR_netmat-full_edges-both_weighted-False_pars-parsTotalEnd	residualized	AROMA-GSR	full	both	FALSE	parsTotalEnd	1	resting	fmrif38mm	-1.00207	-2.04228	-0.32705	4.93924	4.18556	6.31862	0.32318	0.0545222	0.41731	1000	201
model-predictors_fold-1_train-resting_test-fmrif38mm_denoise-AROMA_netmat-partial_edges-finger_weighted-False_pars-parsTotalEnd	predictors	AROMA	partial	finger	FALSE	parsTotalEnd	1	resting	fmrif38mm	-1.67131	-3.64388	-0.469063	6.01135	5.01502	8.45298	0.320995	0.158918	0.388635	1000	233
model-residualized_fold-0_train-fmrif38mm_test-resting_denoise-AROMA_netmat-partial_edges-both_weighted-True_pars-parsTotalEnd	residualized	AROMA	partial	both	TRUE	parsTotalEnd	0	fmrif38mm	resting	-2.12977	-3.2546	-1.18314	5.18741	4.49335	6.35073	0.319812	0.158442	0.47454	1000	0.5
model-predictors_fold-0_train-fmrif38mm_test-resting_denoise-AROMA_netmat-partial_edges-both_weighted-True_pars-parsTotalEnd	predictors	AROMA	partial	both	TRUE	parsTotalEnd	0	fmrif38mm	resting	-2.05186	-3.04273	-1.1894	5.12154	4.54445	6.12683	0.319209	0.137042	0.484551	1000	0.5
model-predictors_fold-0_train-fmrif38mm_test-resting_denoise-AROMA_netmat-full_edges-neg_weighted-False_pars-BaselineAsNuisance	predictors	AROMA	full	neg	FALSE	BaselineAsNuisance	0	fmrif38mm	resting	-5.35808	-8.78084	-2.45029	7.30901	6.5077	8.495	0.319125	0.174864	0.472839	1000	109
model-residualized_fold-1_train-resting_test-fmrif38mm_denoise-AROMA_netmat-partial_edges-both_weighted-False_pars-parsTotalEnd	residualized	AROMA	partial	both	FALSE	parsTotalEnd	1	resting	fmrif38mm	-1.00383	-1.96509	-0.334743	4.97262	4.22905	6.1976	0.31808	0.132696	0.409091	1000	207
model-residualized_fold-1_train-resting_test-fmrif38mm_denoise-AROMA-GSR_netmat-full_edges-finger_weighted-False_pars-parsTotalEnd	residualized	AROMA-GSR	full	finger	FALSE	parsTotalEnd	1	resting	fmrif38mm	-1.01025	-2.22554	-0.311962	4.98846	4.07383	6.59903	0.318069	0.095432	0.406923	1000	233
model-residualized_fold-1_train-resting_test-fmrif38mm_denoise-AROMA_netmat-partial_edges-finger_weighted-False_pars-parsTotalEnd	residualized	AROMA	partial	finger	FALSE	parsTotalEnd	1	resting	fmrif38mm	-1.01538	-1.96443	-0.412662	5.00602	4.19222	6.41843	0.317882	0.131174	0.397299	1000	233
model-predictors_fold-3_train-resting_test-resting_denoise-AROMA-GSR_netmat-full_edges-pos_weighted-False_pars-parsTotalStart	predictors	AROMA-GSR	full	pos	FALSE	parsTotalStart	3	resting	resting	0.988827	0.0705806	1.50298	0.204576	-0.214473	0.963915	0.994398	0.981652	0.998545	1000	120
model-residualized_fold-3_train-resting_test-resting_denoise-AROMA_netmat-full_edges-finger_weighted-False_pars-parsTotalEnd	residualized	AROMA	full	finger	FALSE	parsTotalEnd	3	resting	resting	0.217998	-0.493412	0.479235	2.26887	1.41856	3.5782	0.466902	0.200293	0.555777	1000	233
model-residualized_fold-0_train-fmrif38mm_test-resting_denoise-AROMA-GSR_netmat-partial_edges-both_weighted-False_pars-parsTotalEnd	residualized	AROMA-GSR	partial	both	FALSE	parsTotalEnd	0	fmrif38mm	resting	-2.17176	-3.34062	-1.1804	5.27189	4.61353	6.38126	0.314173	0.139274	0.480816	1000	169
model-predictors_fold-1_train-resting_test-fmrif38mm_denoise-AROMA_netmat-full_edges-both_weighted-False_pars-BaselineAsNuisance	predictors	AROMA	full	both	FALSE	BaselineAsNuisance	1	resting	fmrif38mm	-1.23621	-3.03627	-0.203075	5.29136	4.00471	7.81909	0.3137	-0.0797172	0.468897	1000	102
model-nonuisance_fold-3_train-resting_test-resting_denoise-AROMA_netmat-partial_edges-pos_weighted-True_pars-parsTotalStart	nonuisance	AROMA	partial	pos	TRUE	parsTotalStart	3	resting	resting	0.995055	0.605412	1.28761	0.157551	-0.122804	0.56584	0.997525	0.99393	0.999155	1000	0.498708
model-predictors_fold-0_train-fmrif38mm_test-resting_denoise-AROMA-GSR_netmat-full_edges-pos_weighted-True_pars-parsTotalEnd	predictors	AROMA-GSR	full	pos	TRUE	parsTotalEnd	0	fmrif38mm	resting	-1.51642	-2.69327	-0.674209	4.16362	3.6468	5.1324	0.313564	0.192773	0.452273	1000	0.51559
model-nonuisance_fold-3_train-resting_test-resting_denoise-AROMA_netmat-partial_edges-pos_weighted-True_pars-parsTotalEnd	nonuisance	AROMA	partial	pos	TRUE	parsTotalEnd	3	resting	resting	0.994745	0.589664	1.29914	0.195535	-0.144327	0.701496	0.997369	0.99361	0.999072	1000	0.498277
model-residualized_fold-0_train-fmrif38mm_test-resting_denoise-AROMA_netmat-full_edges-finger_weighted-True_pars-parsTotalEnd	residualized	AROMA	full	finger	TRUE	parsTotalEnd	0	fmrif38mm	resting	-2.15246	-3.22824	-1.19924	5.18215	4.42862	6.27886	0.313017	0.177303	0.448861	1000	0.0597735
model-nonuisance_fold-3_train-resting_test-resting_denoise-AROMA-GSR_netmat-partial_edges-both_weighted-False_pars-parsDelta	nonuisance	AROMA-GSR	partial	both	FALSE	parsDelta	3	resting	resting	0.994505	0.537931	1.28842	0.231717	-0.145162	0.815186	0.997249	0.993028	0.99911	1000	231
model-predictors_fold-1_train-resting_test-fmrif38mm_denoise-AROMA_netmat-full_edges-both_weighted-True_pars-BaselineAsNuisance	predictors	AROMA	full	both	TRUE	BaselineAsNuisance	1	resting	fmrif38mm	-1.1425	-2.52804	-0.170578	5.18648	3.98134	7.48161	0.312711	-0.0864525	0.462997	1000	0.5
model-predictors_fold-0_train-fmrif38mm_test-resting_denoise-AROMA_netmat-full_edges-neg_weighted-True_pars-BaselineAsNuisance	predictors	AROMA	full	neg	TRUE	BaselineAsNuisance	0	fmrif38mm	resting	-4.47312	-8.20985	-1.60653	6.98508	6.09629	8.36318	0.312136	0.170819	0.472478	1000	0.581395
model-predictors_fold-1_train-resting_test-fmrif38mm_denoise-AROMA-GSR_netmat-full_edges-pos_weighted-False_pars-parsTotalEnd	predictors	AROMA-GSR	full	pos	FALSE	parsTotalEnd	1	resting	fmrif38mm	-0.999169	-1.97082	-0.441575	4.9598	4.26498	6.57225	0.311282	0.0908268	0.419033	1000	119
model-predictors_fold-0_train-fmrif38mm_test-resting_denoise-AROMA_netmat-partial_edges-neg_weighted-False_pars-parsTotalEnd	predictors	AROMA	partial	neg	FALSE	parsTotalEnd	0	fmrif38mm	resting	-2.0548	-3.02877	-1.19287	5.19532	4.65001	6.16134	0.307699	0.149735	0.452483	1000	95
model-residualized_fold-0_train-fmrif38mm_test-resting_denoise-AROMA-GSR_netmat-partial_edges-neg_weighted-False_pars-BaselineAsNuisance	residualized	AROMA-GSR	partial	neg	FALSE	BaselineAsNuisance	0	fmrif38mm	resting	-1.4235	-3.10432	-0.460556	4.38135	3.64744	5.74166	0.307197	0.136097	0.452514	1000	95
model-predictors_fold-1_train-resting_test-fmrif38mm_denoise-AROMA-GSR_netmat-full_edges-pos_weighted-True_pars-BaselineAsNuisance	predictors	AROMA-GSR	full	pos	TRUE	BaselineAsNuisance	1	resting	fmrif38mm	-0.762744	-2.35629	0.0607773	4.5979	3.516	7.15044	0.30679	-0.046242	0.452454	1000	0.492636
model-predictors_fold-3_train-resting_test-resting_denoise-AROMA-GSR_netmat-full_edges-pos_weighted-True_pars-parsDelta	predictors	AROMA-GSR	full	pos	TRUE	parsDelta	3	resting	resting	0.956262	0.219691	1.34955	0.644752	0.00521742	1.65844	0.977886	0.930285	0.992168	1000	0.478941
model-residualized_fold-3_train-resting_test-resting_denoise-AROMA-GSR_netmat-full_edges-finger_weighted-True_pars-parsDelta	residualized	AROMA-GSR	full	finger	TRUE	parsDelta	3	resting	resting	0.216021	-0.567539	0.505452	2.96259	1.85098	4.53827	0.46478	-0.129166	0.596481	1000	0.0623638
model-nonuisance_fold-3_train-resting_test-resting_denoise-AROMA-GSR_netmat-partial_edges-pos_weighted-True_pars-parsDelta	nonuisance	AROMA-GSR	partial	pos	TRUE	parsDelta	3	resting	resting	0.994974	0.582385	1.28463	0.227802	-0.183426	0.951324	0.997484	0.994018	0.999053	1000	0.500646
model-predictors_fold-3_train-resting_test-resting_denoise-AROMA_netmat-partial_edges-neg_weighted-True_pars-parsTotalEnd	predictors	AROMA	partial	neg	TRUE	parsTotalEnd	3	resting	resting	0.996862	0.288277	1.46287	0.131512	-0.301356	0.970197	0.99843	0.994705	0.999764	1000	0.501981
model-predictors_fold-0_train-fmrif38mm_test-resting_denoise-AROMA-GSR_netmat-partial_edges-finger_weighted-True_pars-parsTotalEnd	predictors	AROMA-GSR	partial	finger	TRUE	parsTotalEnd	0	fmrif38mm	resting	-1.91431	-4.37623	-0.505409	4.9281	3.89585	6.74121	0.306668	0.127969	0.499017	1000	0.00669732
model-residualized_fold-3_train-resting_test-resting_denoise-AROMA-GSR_netmat-partial_edges-both_weighted-True_pars-parsTotalEnd	residualized	AROMA-GSR	partial	both	TRUE	parsTotalEnd	3	resting	resting	0.99591	0.0889552	1.4755	0.15437	-0.36467	1.2865	0.997953	0.993653	0.999556	1000	0.5
model-predictors_fold-3_train-resting_test-resting_denoise-AROMA-GSR_netmat-partial_edges-finger_weighted-False_pars-parsTotalStart	predictors	AROMA-GSR	partial	finger	FALSE	parsTotalStart	3	resting	resting	0.0887556	-1.26225	0.581489	2.26586	1.28409	3.83995	0.297919	-0.0980079	0.43052	1000	233
model-predictors_fold-0_train-fmrif38mm_test-resting_denoise-AROMA_netmat-partial_edges-neg_weighted-False_pars-parsDelta	predictors	AROMA	partial	neg	FALSE	parsDelta	0	fmrif38mm	resting	-0.317314	-0.766291	0.0707349	3.62472	3.15413	4.48436	0.306056	0.112408	0.46574	1000	107
model-predictors_fold-3_train-resting_test-resting_denoise-AROMA-GSR_netmat-full_edges-finger_weighted-False_pars-parsTotalStart	predictors	AROMA-GSR	full	finger	FALSE	parsTotalStart	3	resting	resting	0.0376377	-2.25169	0.651903	2.33365	1.41452	4.1702	0.194004	-0.0359485	0.311322	1000	233
model-residualized_fold-1_train-resting_test-fmrif38mm_denoise-AROMA-GSR_netmat-full_edges-finger_weighted-True_pars-parsTotalEnd	residualized	AROMA-GSR	full	finger	TRUE	parsTotalEnd	1	resting	fmrif38mm	-1.01678	-2.02652	-0.350399	4.9738	4.15816	6.42386	0.303345	0.102515	0.393999	1000	0.0623638
model-predictors_fold-1_train-resting_test-fmrif38mm_denoise-AROMA-GSR_netmat-full_edges-both_weighted-False_pars-parsTotalEnd	predictors	AROMA-GSR	full	both	FALSE	parsTotalEnd	1	resting	fmrif38mm	-0.995201	-2.00197	-0.372825	4.9354	4.18668	6.45236	0.303223	0.0826558	0.404361	1000	201
model-predictors_fold-0_train-fmrif38mm_test-resting_denoise-AROMA_netmat-full_edges-pos_weighted-True_pars-parsTotalEnd	predictors	AROMA	full	pos	TRUE	parsTotalEnd	0	fmrif38mm	resting	-0.662362	-1.30711	-0.250978	3.35493	2.65976	4.53094	0.302791	0.186031	0.395216	1000	0.406202
model-predictors_fold-1_train-resting_test-fmrif38mm_denoise-AROMA_netmat-partial_edges-finger_weighted-True_pars-parsTotalEnd	predictors	AROMA	partial	finger	TRUE	parsTotalEnd	1	resting	fmrif38mm	-2.94922	-12.7583	0.516524	7.58467	5.44761	14.2531	0.302791	0.131009	0.368378	1000	0.00684089
model-predictors_fold-3_train-resting_test-resting_denoise-AROMA_netmat-partial_edges-both_weighted-True_pars-parsTotalStart	predictors	AROMA	partial	both	TRUE	parsTotalStart	3	resting	resting	0.995902	-0.0432641	1.57072	0.133895	-0.329862	1.10071	0.997949	0.992897	0.999568	1000	0.5
model-residualized_fold-1_train-resting_test-fmrif38mm_denoise-AROMA-GSR_netmat-partial_edges-finger_weighted-False_pars-parsTotalEnd	residualized	AROMA-GSR	partial	finger	FALSE	parsTotalEnd	1	resting	fmrif38mm	-1.02692	-2.14059	-0.339272	5.00301	4.08926	6.56446	0.302529	0.111598	0.383816	1000	233
model-residualized_fold-0_train-fmrif38mm_test-resting_denoise-AROMA-GSR_netmat-partial_edges-both_weighted-True_pars-parsTotalEnd	residualized	AROMA-GSR	partial	both	TRUE	parsTotalEnd	0	fmrif38mm	resting	-2.15401	-3.32397	-1.17977	5.19426	4.52308	6.28134	0.302497	0.12553	0.476238	1000	0.5
model-residualized_fold-0_train-fmrif38mm_test-resting_denoise-AROMA-GSR_netmat-partial_edges-finger_weighted-True_pars-parsTotalEnd	residualized	AROMA-GSR	partial	finger	TRUE	parsTotalEnd	0	fmrif38mm	resting	-2.15395	-3.4005	-1.12672	5.17074	4.502	6.30522	0.30229	0.0727191	0.510407	1000	0.00669732
model-residualized_fold-0_train-fmrif38mm_test-resting_denoise-AROMA_netmat-full_edges-neg_weighted-False_pars-parsTotalEnd	residualized	AROMA	full	neg	FALSE	parsTotalEnd	0	fmrif38mm	resting	-2.81539	-4.05427	-1.74319	5.19761	4.61763	6.21388	0.301923	0.180582	0.433898	1000	101
model-nonuisance_fold-0_train-fmrif38mm_test-resting_denoise-AROMA_netmat-partial_edges-both_weighted-True_pars-parsTotalEnd	nonuisance	AROMA	partial	both	TRUE	parsTotalEnd	0	fmrif38mm	resting	-2.17699	-3.10345	-1.3676	4.98231	4.61409	5.64203	0.301884	-0.324345	0.790724	1000	0.5
model-predictors_fold-0_train-fmrif38mm_test-resting_denoise-AROMA-GSR_netmat-partial_edges-both_weighted-False_pars-parsTotalEnd	predictors	AROMA-GSR	partial	both	FALSE	parsTotalEnd	0	fmrif38mm	resting	-2.04783	-2.94709	-1.16968	5.15051	4.58728	6.2043	0.301743	0.122199	0.464257	1000	169
model-residualized_fold-0_train-fmrif38mm_test-resting_denoise-AROMA-GSR_netmat-full_edges-pos_weighted-True_pars-BaselineAsNuisance	residualized	AROMA-GSR	full	pos	TRUE	BaselineAsNuisance	0	fmrif38mm	resting	-1.47105	-2.76413	-0.512564	4.39238	3.74304	5.50114	0.300487	0.153688	0.441151	1000	0.514298
model-predictors_fold-1_train-resting_test-fmrif38mm_denoise-AROMA_netmat-partial_edges-pos_weighted-True_pars-parsTotalEnd	predictors	AROMA	partial	pos	TRUE	parsTotalEnd	1	resting	fmrif38mm	-1.04612	-1.96315	-0.44575	5.00759	4.27721	6.46023	0.300457	0.128714	0.365946	1000	0.498019
model-residualized_fold-0_train-fmrif38mm_test-resting_denoise-AROMA-GSR_netmat-full_edges-both_weighted-True_pars-parsTotalEnd	residualized	AROMA-GSR	full	both	TRUE	parsTotalEnd	0	fmrif38mm	resting	-2.22249	-3.32266	-1.26665	5.11805	4.51242	6.12618	0.299694	0.131423	0.50019	1000	0.5
model-residualized_fold-1_train-resting_test-fmrif38mm_denoise-AROMA-GSR_netmat-full_edges-pos_weighted-True_pars-parsTotalEnd	residualized	AROMA-GSR	full	pos	TRUE	parsTotalEnd	1	resting	fmrif38mm	-1.02793	-2.10765	-0.35911	4.96465	4.18883	6.56451	0.299634	0.0833534	0.384671	1000	0.503618
model-predictors_fold-3_train-resting_test-resting_denoise-AROMA-GSR_netmat-full_edges-both_weighted-False_pars-parsTotalStart	predictors	AROMA-GSR	full	both	FALSE	parsTotalStart	3	resting	resting	0.98928	-0.128756	1.55488	0.218705	-0.213045	1.16849	0.994626	0.981085	0.998981	1000	220
model-residualized_fold-1_train-resting_test-fmrif38mm_denoise-AROMA_netmat-full_edges-both_weighted-False_pars-parsTotalEnd	residualized	AROMA	full	both	FALSE	parsTotalEnd	1	resting	fmrif38mm	-1.03246	-2.13482	-0.374354	4.93482	4.19931	6.80815	0.297717	0.026925	0.413629	1000	84
model-predictors_fold-1_train-resting_test-fmrif38mm_denoise-AROMA_netmat-full_edges-pos_weighted-False_pars-parsDelta	predictors	AROMA	full	pos	FALSE	parsDelta	1	resting	fmrif38mm	-0.416311	-1.40574	0.0599974	4.11561	2.81029	6.58602	0.297153	0.0744556	0.420076	1000	2
model-residualized_fold-1_train-resting_test-fmrif38mm_denoise-AROMA_netmat-full_edges-pos_weighted-False_pars-parsDelta	residualized	AROMA	full	pos	FALSE	parsDelta	1	resting	fmrif38mm	-0.400721	-1.34999	0.126806	4.13113	3.26686	5.79615	0.297104	0.092331	0.420865	1000	2
model-predictors_fold-3_train-resting_test-resting_denoise-AROMA-GSR_netmat-full_edges-neg_weighted-False_pars-parsTotalEnd	predictors	AROMA-GSR	full	neg	FALSE	parsTotalEnd	3	resting	resting	0.977014	0.0980431	1.43415	0.42109	-0.059337	1.42134	0.98844	0.960798	0.997366	1000	82
model-residualized_fold-0_train-fmrif38mm_test-resting_denoise-AROMA-GSR_netmat-full_edges-both_weighted-False_pars-BaselineAsNuisance	residualized	AROMA-GSR	full	both	FALSE	BaselineAsNuisance	0	fmrif38mm	resting	-1.48499	-2.99759	-0.554704	4.31136	3.66502	5.47575	0.296487	0.100517	0.477494	1000	202
model-predictors_fold-1_train-resting_test-fmrif38mm_denoise-AROMA-GSR_netmat-full_edges-finger_weighted-True_pars-parsTotalEnd	predictors	AROMA-GSR	full	finger	TRUE	parsTotalEnd	1	resting	fmrif38mm	-0.951881	-2.08988	-0.288587	4.88405	4.01225	6.75241	0.296093	0.0909658	0.390282	1000	0.0623638
model-residualized_fold-0_train-fmrif38mm_test-resting_denoise-AROMA-GSR_netmat-full_edges-both_weighted-True_pars-BaselineAsNuisance	residualized	AROMA-GSR	full	both	TRUE	BaselineAsNuisance	0	fmrif38mm	resting	-1.47718	-3.03143	-0.509041	4.36902	3.69977	5.59293	0.295819	0.120029	0.456878	1000	0.5
model-predictors_fold-3_train-resting_test-resting_denoise-AROMA-GSR_netmat-full_edges-finger_weighted-True_pars-parsTotalEnd	predictors	AROMA-GSR	full	finger	TRUE	parsTotalEnd	3	resting	resting	0.221426	-0.766093	0.572957	2.19586	1.22762	3.87728	0.470559	0.25175	0.562782	1000	0.0623638
model-predictors_fold-0_train-fmrif38mm_test-resting_denoise-AROMA-GSR_netmat-partial_edges-neg_weighted-False_pars-BaselineAsNuisance	predictors	AROMA-GSR	partial	neg	FALSE	BaselineAsNuisance	0	fmrif38mm	resting	-1.30909	-2.76432	-0.419571	4.23089	3.6156	5.54388	0.295422	0.126478	0.446346	1000	95
model-predictors_fold-0_train-fmrif38mm_test-resting_denoise-AROMA-GSR_netmat-partial_edges-both_weighted-True_pars-parsTotalEnd	predictors	AROMA-GSR	partial	both	TRUE	parsTotalEnd	0	fmrif38mm	resting	-2.12506	-3.08975	-1.22603	5.17292	4.57027	6.22759	0.29523	0.109348	0.452685	1000	0.5
model-residualized_fold-0_train-fmrif38mm_test-resting_denoise-AROMA_netmat-partial_edges-neg_weighted-True_pars-parsTotalEnd	residualized	AROMA	partial	neg	TRUE	parsTotalEnd	0	fmrif38mm	resting	-2.16564	-3.35322	-1.2013	5.22173	4.57246	6.41909	0.295033	0.149185	0.43721	1000	0.50155
model-residualized_fold-1_train-resting_test-fmrif38mm_denoise-AROMA-GSR_netmat-partial_edges-pos_weighted-False_pars-parsTotalEnd	residualized	AROMA-GSR	partial	pos	FALSE	parsTotalEnd	1	resting	fmrif38mm	-1.02643	-2.13959	-0.339937	4.99318	4.1726	6.6329	0.294803	0.0737205	0.374284	1000	112
model-residualized_fold-1_train-resting_test-fmrif38mm_denoise-AROMA_netmat-partial_edges-pos_weighted-True_pars-parsTotalEnd	residualized	AROMA	partial	pos	TRUE	parsTotalEnd	1	resting	fmrif38mm	-1.02383	-2.02226	-0.339772	4.97341	4.15464	6.48369	0.294416	0.106521	0.369415	1000	0.498019
model-predictors_fold-3_train-resting_test-resting_denoise-AROMA-GSR_netmat-full_edges-both_weighted-True_pars-parsTotalStart	predictors	AROMA-GSR	full	both	TRUE	parsTotalStart	3	resting	resting	0.970801	-0.0234984	1.50349	0.400502	-0.0571475	1.27203	0.985292	0.95151	0.99629	1000	0.5
model-predictors_fold-1_train-resting_test-fmrif38mm_denoise-AROMA-GSR_netmat-partial_edges-pos_weighted-True_pars-parsTotalEnd	predictors	AROMA-GSR	partial	pos	TRUE	parsTotalEnd	1	resting	fmrif38mm	-1.05814	-1.82803	-0.494213	5.01628	4.30487	6.43758	0.29423	0.133546	0.359146	1000	0.502067
model-residualized_fold-3_train-resting_test-resting_denoise-AROMA_netmat-full_edges-neg_weighted-False_pars-parsDelta	residualized	AROMA	full	neg	FALSE	parsDelta	3	resting	resting	0.918924	0.209929	1.28145	0.893815	0.191311	2.17792	0.958605	0.857003	0.986544	1000	264
model-predictors_fold-1_train-resting_test-fmrif38mm_denoise-AROMA-GSR_netmat-partial_edges-both_weighted-True_pars-parsTotalEnd	predictors	AROMA-GSR	partial	both	TRUE	parsTotalEnd	1	resting	fmrif38mm	-1.03417	-2.28154	-0.404261	4.96746	4.15961	6.69686	0.293752	0.0882915	0.375675	1000	0.5
model-residualized_fold-3_train-resting_test-resting_denoise-AROMA-GSR_netmat-partial_edges-both_weighted-False_pars-BaselineAsNuisance	residualized	AROMA-GSR	partial	both	FALSE	BaselineAsNuisance	3	resting	resting	0.999014	-0.213626	1.5964	0.0890598	-0.556557	1.50665	0.999507	0.998385	0.99989	1000	245
model-predictors_fold-1_train-resting_test-fmrif38mm_denoise-AROMA-GSR_netmat-partial_edges-neg_weighted-True_pars-parsTotalEnd	predictors	AROMA-GSR	partial	neg	TRUE	parsTotalEnd	1	resting	fmrif38mm	-1.0315	-1.98419	-0.416229	4.96177	4.20125	6.61874	0.293643	0.117493	0.365684	1000	0.497933
model-residualized_fold-0_train-fmrif38mm_test-resting_denoise-AROMA_netmat-partial_edges-neg_weighted-False_pars-BaselineAsNuisance	residualized	AROMA	partial	neg	FALSE	BaselineAsNuisance	0	fmrif38mm	resting	-1.44594	-2.918	-0.533749	4.42139	3.71394	5.71898	0.29338	0.119615	0.451448	1000	92
model-predictors_fold-3_train-resting_test-resting_denoise-AROMA-GSR_netmat-partial_edges-both_weighted-True_pars-BaselineAsNuisance	predictors	AROMA-GSR	partial	both	TRUE	BaselineAsNuisance	3	resting	resting	0.997094	-0.141852	1.57411	0.145211	-0.411174	1.38777	0.998546	0.994548	0.999704	1000	0.5
model-residualized_fold-1_train-resting_test-fmrif38mm_denoise-AROMA_netmat-full_edges-pos_weighted-False_pars-BaselineAsNuisance	residualized	AROMA	full	pos	FALSE	BaselineAsNuisance	1	resting	fmrif38mm	-0.907058	-2.42161	-0.0946121	4.86621	3.87263	7.33826	0.293311	-0.0549261	0.442178	1000	14
model-predictors_fold-0_train-fmrif38mm_test-resting_denoise-AROMA-GSR_netmat-full_edges-both_weighted-True_pars-parsTotalStart	predictors	AROMA-GSR	full	both	TRUE	parsTotalStart	0	fmrif38mm	resting	-0.521806	-1.08429	-0.121333	2.83585	2.44886	3.55181	0.292804	-0.0130422	0.5887	1000	0.5
model-predictors_fold-1_train-resting_test-fmrif38mm_denoise-AROMA-GSR_netmat-partial_edges-both_weighted-False_pars-parsTotalEnd	predictors	AROMA-GSR	partial	both	FALSE	parsTotalEnd	1	resting	fmrif38mm	-1.00477	-1.94529	-0.425009	4.96039	4.20827	6.43153	0.292774	0.124556	0.37294	1000	218
model-predictors_fold-1_train-resting_test-fmrif38mm_denoise-AROMA-GSR_netmat-partial_edges-finger_weighted-False_pars-parsTotalEnd	predictors	AROMA-GSR	partial	finger	FALSE	parsTotalEnd	1	resting	fmrif38mm	-1.51647	-4.15094	-0.377603	5.74337	4.64002	8.55114	0.292771	0.116192	0.374139	1000	233
model-predictors_fold-0_train-fmrif38mm_test-resting_denoise-AROMA_netmat-full_edges-finger_weighted-True_pars-parsTotalEnd	predictors	AROMA	full	finger	TRUE	parsTotalEnd	0	fmrif38mm	resting	-2.8875	-6.2359	-0.880931	5.83157	4.85064	7.35383	0.292612	0.138111	0.443142	1000	0.0597735
model-predictors_fold-1_train-resting_test-fmrif38mm_denoise-AROMA_netmat-partial_edges-neg_weighted-True_pars-parsTotalEnd	predictors	AROMA	partial	neg	TRUE	parsTotalEnd	1	resting	fmrif38mm	-1.04301	-2.07157	-0.479693	4.97959	4.24906	6.35096	0.29258	0.108222	0.366015	1000	0.501981
model-residualized_fold-1_train-resting_test-fmrif38mm_denoise-AROMA-GSR_netmat-partial_edges-both_weighted-False_pars-parsTotalEnd	residualized	AROMA-GSR	partial	both	FALSE	parsTotalEnd	1	resting	fmrif38mm	-1.02753	-2.11675	-0.36186	4.99358	4.17247	6.49058	0.292485	0.0828391	0.383093	1000	218
model-predictors_fold-1_train-resting_test-fmrif38mm_denoise-AROMA_netmat-full_edges-finger_weighted-True_pars-parsTotalEnd	predictors	AROMA	full	finger	TRUE	parsTotalEnd	1	resting	fmrif38mm	-1.02073	-3.284	-0.132272	4.9649	3.79471	7.80145	0.29237	-0.0625156	0.399976	1000	0.0597735
model-predictors_fold-1_train-resting_test-fmrif38mm_denoise-AROMA-GSR_netmat-partial_edges-pos_weighted-False_pars-parsTotalEnd	predictors	AROMA-GSR	partial	pos	FALSE	parsTotalEnd	1	resting	fmrif38mm	-1.00922	-1.94898	-0.409662	4.97409	4.24415	6.56664	0.292333	0.127786	0.360506	1000	112
model-predictors_fold-3_train-resting_test-resting_denoise-AROMA_netmat-full_edges-finger_weighted-False_pars-parsTotalStart	predictors	AROMA	full	finger	FALSE	parsTotalStart	3	resting	resting	0.193186	-1.19589	0.57488	2.17809	1.33413	3.70725	0.439529	0.0307143	0.571945	1000	233
model-residualized_fold-1_train-resting_test-fmrif38mm_denoise-AROMA_netmat-full_edges-finger_weighted-True_pars-parsTotalEnd	residualized	AROMA	full	finger	TRUE	parsTotalEnd	1	resting	fmrif38mm	-1.02562	-2.25278	-0.329595	4.97267	4.1019	6.62588	0.292165	0.0389741	0.393056	1000	0.0597735
model-predictors_fold-1_train-resting_test-fmrif38mm_denoise-AROMA_netmat-partial_edges-both_weighted-True_pars-parsTotalEnd	predictors	AROMA	partial	both	TRUE	parsTotalEnd	1	resting	fmrif38mm	-1.04248	-2.25792	-0.38202	4.97379	4.13873	6.64809	0.290823	0.0972253	0.382879	1000	0.5
model-residualized_fold-1_train-resting_test-fmrif38mm_denoise-AROMA_netmat-full_edges-neg_weighted-False_pars-parsTotalEnd	residualized	AROMA	full	neg	FALSE	parsTotalEnd	1	resting	fmrif38mm	-1.06401	-2.14208	-0.426536	4.93809	4.2335	6.53759	0.29004	0.11318	0.386068	1000	62
model-residualized_fold-0_train-fmrif38mm_test-resting_denoise-AROMA-GSR_netmat-partial_edges-neg_weighted-False_pars-parsTotalEnd	residualized	AROMA-GSR	partial	neg	FALSE	parsTotalEnd	0	fmrif38mm	resting	-2.22265	-3.31834	-1.28474	5.29823	4.67379	6.47234	0.289466	0.119128	0.434387	1000	87
model-residualized_fold-1_train-resting_test-fmrif38mm_denoise-AROMA-GSR_netmat-partial_edges-pos_weighted-True_pars-parsTotalEnd	residualized	AROMA-GSR	partial	pos	TRUE	parsTotalEnd	1	resting	fmrif38mm	-1.02874	-2.07607	-0.362925	4.96898	4.17389	6.48959	0.288861	0.0722324	0.364368	1000	0.502067
model-nonuisance_fold-0_train-fmrif38mm_test-resting_denoise-AROMA-GSR_netmat-full_edges-finger_weighted-False_pars-parsTotalEnd	nonuisance	AROMA-GSR	full	finger	FALSE	parsTotalEnd	0	fmrif38mm	resting	-2.04498	-3.30116	-1.07773	4.89351	4.32074	5.72375	0.288236	-0.164031	0.403445	1000	233
model-residualized_fold-0_train-fmrif38mm_test-resting_denoise-AROMA-GSR_netmat-full_edges-pos_weighted-True_pars-parsTotalEnd	residualized	AROMA-GSR	full	pos	TRUE	parsTotalEnd	0	fmrif38mm	resting	-2.28285	-3.45006	-1.28731	5.32079	4.71462	6.40121	0.286887	0.142339	0.448061	1000	0.51559
model-nonuisance_fold-3_train-resting_test-resting_denoise-AROMA_netmat-partial_edges-pos_weighted-False_pars-parsDelta	nonuisance	AROMA	partial	pos	FALSE	parsDelta	3	resting	resting	0.989639	0.61323	1.27646	0.33352	-0.0410448	0.930816	0.994806	0.988009	0.998254	1000	114
model-predictors_fold-3_train-resting_test-resting_denoise-AROMA_netmat-full_edges-pos_weighted-False_pars-parsDelta	predictors	AROMA	full	pos	FALSE	parsDelta	3	resting	resting	0.735052	-0.895281	1.57167	1.70959	0.875011	3.24066	0.857352	0.568989	0.957397	1000	2
model-residualized_fold-3_train-resting_test-resting_denoise-AROMA_netmat-partial_edges-pos_weighted-False_pars-BaselineAsNuisance	residualized	AROMA	partial	pos	FALSE	BaselineAsNuisance	3	resting	resting	0.995265	-0.253134	1.58602	0.174565	-0.453712	1.52266	0.99763	0.991765	0.999533	1000	111
model-residualized_fold-1_train-resting_test-fmrif38mm_denoise-AROMA-GSR_netmat-partial_edges-both_weighted-True_pars-parsTotalEnd	residualized	AROMA-GSR	partial	both	TRUE	parsTotalEnd	1	resting	fmrif38mm	-1.03073	-2.03685	-0.383316	4.97127	4.14463	6.46453	0.286577	0.0828962	0.375728	1000	0.5
model-residualized_fold-1_train-resting_test-fmrif38mm_denoise-AROMA-GSR_netmat-partial_edges-neg_weighted-True_pars-parsTotalEnd	residualized	AROMA-GSR	partial	neg	TRUE	parsTotalEnd	1	resting	fmrif38mm	-1.03104	-2.13853	-0.342174	4.97194	4.13986	6.57985	0.286256	0.0627144	0.36734	1000	0.497933
model-residualized_fold-1_train-resting_test-fmrif38mm_denoise-AROMA_netmat-partial_edges-neg_weighted-True_pars-parsTotalEnd	residualized	AROMA	partial	neg	TRUE	parsTotalEnd	1	resting	fmrif38mm	-1.03102	-2.19378	-0.392371	4.96824	4.13921	6.46694	0.286231	0.0701293	0.369532	1000	0.501981
model-predictors_fold-1_train-resting_test-fmrif38mm_denoise-AROMA_netmat-full_edges-both_weighted-True_pars-parsTotalEnd	predictors	AROMA	full	both	TRUE	parsTotalEnd	1	resting	fmrif38mm	-1.5184	-3.06374	-0.637539	5.71614	4.84267	7.29192	0.285029	0.0860278	0.405927	1000	0.5
model-residualized_fold-1_train-resting_test-fmrif38mm_denoise-AROMA_netmat-partial_edges-both_weighted-True_pars-parsTotalEnd	residualized	AROMA	partial	both	TRUE	parsTotalEnd	1	resting	fmrif38mm	-1.03269	-2.18238	-0.357191	4.96777	4.13542	6.58269	0.28438	0.0432886	0.384006	1000	0.5
model-residualized_fold-3_train-resting_test-resting_denoise-AROMA_netmat-partial_edges-neg_weighted-False_pars-BaselineAsNuisance	residualized	AROMA	partial	neg	FALSE	BaselineAsNuisance	3	resting	resting	0.99583	-0.233608	1.55487	0.183353	-0.39266	1.53148	0.997913	0.992666	0.999572	1000	109
model-residualized_fold-3_train-resting_test-resting_denoise-AROMA-GSR_netmat-full_edges-pos_weighted-True_pars-BaselineAsNuisance	residualized	AROMA-GSR	full	pos	TRUE	BaselineAsNuisance	3	resting	resting	0.95121	-0.154596	1.48874	0.614138	-0.0549903	1.91827	0.9753	0.922684	0.992625	1000	0.492636
model-nonuisance_fold-3_train-resting_test-resting_denoise-AROMA-GSR_netmat-full_edges-finger_weighted-True_pars-parsDelta	nonuisance	AROMA-GSR	full	finger	TRUE	parsDelta	3	resting	resting	0.0109198	-0.375018	0.144567	3.34001	2.44995	4.733	0.104498	-0.0333398	0.174602	1000	0.0623638
model-residualized_fold-0_train-fmrif38mm_test-resting_denoise-AROMA-GSR_netmat-full_edges-pos_weighted-False_pars-parsTotalEnd	residualized	AROMA-GSR	full	pos	FALSE	parsTotalEnd	0	fmrif38mm	resting	-2.26703	-3.37837	-1.22844	5.18039	4.61187	6.29152	0.28384	0.113784	0.469687	1000	142
model-predictors_fold-1_train-resting_test-fmrif38mm_denoise-AROMA_netmat-full_edges-finger_weighted-False_pars-parsTotalEnd	predictors	AROMA	full	finger	FALSE	parsTotalEnd	1	resting	fmrif38mm	-0.927431	-2.53866	-0.124196	4.8021	3.78036	6.82588	0.283818	-0.0695089	0.406059	1000	233
model-predictors_fold-3_train-resting_test-resting_denoise-AROMA-GSR_netmat-partial_edges-finger_weighted-False_pars-parsTotalEnd	predictors	AROMA-GSR	partial	finger	FALSE	parsTotalEnd	3	resting	resting	0.296357	-0.586206	0.589421	2.09364	1.18052	3.51861	0.544387	0.196522	0.631208	1000	233
model-predictors_fold-0_train-fmrif38mm_test-resting_denoise-AROMA_netmat-full_edges-pos_weighted-True_pars-BaselineAsNuisance	predictors	AROMA	full	pos	TRUE	BaselineAsNuisance	0	fmrif38mm	resting	-0.495109	-1.3591	-0.0329923	3.58265	2.79655	4.89564	0.283786	0.167706	0.370606	1000	0.418605
model-predictors_fold-1_train-resting_test-fmrif38mm_denoise-AROMA-GSR_netmat-partial_edges-neg_weighted-False_pars-parsTotalEnd	predictors	AROMA-GSR	partial	neg	FALSE	parsTotalEnd	1	resting	fmrif38mm	-1.00543	-1.81691	-0.419029	4.90902	4.24018	6.38362	0.283208	0.117028	0.358404	1000	106
model-predictors_fold-1_train-resting_test-fmrif38mm_denoise-AROMA_netmat-full_edges-both_weighted-False_pars-parsTotalEnd	predictors	AROMA	full	both	FALSE	parsTotalEnd	1	resting	fmrif38mm	-1.42769	-3.11585	-0.492498	5.57605	4.66459	7.50313	0.280717	0.0613965	0.407268	1000	84
model-nonuisance_fold-3_train-resting_test-resting_denoise-AROMA-GSR_netmat-full_edges-both_weighted-False_pars-parsTotalEnd	nonuisance	AROMA-GSR	full	both	FALSE	parsTotalEnd	3	resting	resting	0.973613	0.523238	1.30634	0.443532	0.0942824	0.974343	0.986718	0.962803	0.996475	1000	223
model-residualized_fold-0_train-fmrif38mm_test-resting_denoise-AROMA_netmat-full_edges-pos_weighted-True_pars-parsTotalEnd	residualized	AROMA	full	pos	TRUE	parsTotalEnd	0	fmrif38mm	resting	-2.35369	-3.59927	-1.30889	5.06792	4.43527	6.07104	0.280501	0.177821	0.379024	1000	0.406202
model-residualized_fold-1_train-resting_test-fmrif38mm_denoise-AROMA_netmat-partial_edges-finger_weighted-True_pars-parsTotalEnd	residualized	AROMA	partial	finger	TRUE	parsTotalEnd	1	resting	fmrif38mm	-1.06719	-2.3196	-0.376812	5.03332	3.97589	7.17834	0.280393	0.11964	0.380254	1000	0.00684089
model-residualized_fold-3_train-resting_test-resting_denoise-AROMA-GSR_netmat-partial_edges-pos_weighted-False_pars-parsTotalStart	residualized	AROMA-GSR	partial	pos	FALSE	parsTotalStart	3	resting	resting	0.991522	-0.0914414	1.58867	0.217239	-0.258485	1.25523	0.995752	0.986598	0.999051	1000	113
model-nonuisance_fold-3_train-resting_test-resting_denoise-AROMA-GSR_netmat-partial_edges-both_weighted-True_pars-parsDelta	nonuisance	AROMA-GSR	partial	both	TRUE	parsDelta	3	resting	resting	0.995042	0.570485	1.2824	0.231	-0.193875	0.939847	0.997518	0.993784	0.999107	1000	0.5
model-residualized_fold-1_train-resting_test-fmrif38mm_denoise-AROMA-GSR_netmat-full_edges-both_weighted-True_pars-parsTotalEnd	residualized	AROMA-GSR	full	both	TRUE	parsTotalEnd	1	resting	fmrif38mm	-1.04043	-1.97769	-0.372988	4.9566	4.21617	6.2423	0.280206	0.0684297	0.373809	1000	0.5
model-nonuisance_fold-0_train-fmrif38mm_test-resting_denoise-AROMA-GSR_netmat-full_edges-both_weighted-False_pars-parsTotalStart	nonuisance	AROMA-GSR	full	both	FALSE	parsTotalStart	0	fmrif38mm	resting	-0.496216	-0.898557	-0.141167	2.68666	2.45507	3.03661	0.280179	-0.134829	0.584166	1000	202
model-predictors_fold-0_train-fmrif38mm_test-resting_denoise-AROMA-GSR_netmat-partial_edges-finger_weighted-False_pars-parsDelta	predictors	AROMA-GSR	partial	finger	FALSE	parsDelta	0	fmrif38mm	resting	-1.09843	-2.56476	-0.153423	4.61069	3.8386	5.88599	0.279781	0.0456445	0.425625	1000	233
model-predictors_fold-0_train-fmrif38mm_test-resting_denoise-AROMA_netmat-partial_edges-neg_weighted-True_pars-parsTotalEnd	predictors	AROMA	partial	neg	TRUE	parsTotalEnd	0	fmrif38mm	resting	-2.06597	-3.00751	-1.19681	5.12769	4.57971	6.1313	0.279318	0.145369	0.410018	1000	0.50155
model-residualized_fold-1_train-resting_test-fmrif38mm_denoise-AROMA_netmat-full_edges-finger_weighted-False_pars-parsTotalEnd	residualized	AROMA	full	finger	FALSE	parsTotalEnd	1	resting	fmrif38mm	-1.03747	-2.24723	-0.376259	4.98506	4.17435	6.59006	0.279072	-0.0130661	0.401814	1000	233
model-predictors_fold-1_train-resting_test-fmrif38mm_denoise-AROMA_netmat-partial_edges-neg_weighted-False_pars-parsTotalEnd	predictors	AROMA	partial	neg	FALSE	parsTotalEnd	1	resting	fmrif38mm	-1.02909	-2.14634	-0.395338	4.92911	4.17268	6.4622	0.277806	0.102269	0.350343	1000	102
model-predictors_fold-3_train-resting_test-resting_denoise-AROMA_netmat-full_edges-finger_weighted-True_pars-parsDelta	predictors	AROMA	full	finger	TRUE	parsDelta	3	resting	resting	0.355224	-0.527194	0.616238	2.59397	1.62467	4.3223	0.596006	-0.0515649	0.689568	1000	0.0597735
model-nonuisance_fold-0_train-fmrif38mm_test-resting_denoise-AROMA_netmat-full_edges-neg_weighted-False_pars-parsDelta	nonuisance	AROMA	full	neg	FALSE	parsDelta	0	fmrif38mm	resting	-2.99219	-5.19461	-1.52005	6.89994	6.33681	8.03876	0.276416	0.144526	0.403746	1000	90
model-predictors_fold-1_train-resting_test-fmrif38mm_denoise-AROMA_netmat-full_edges-neg_weighted-True_pars-parsTotalEnd	predictors	AROMA	full	neg	TRUE	parsTotalEnd	1	resting	fmrif38mm	-2.69546	-4.98039	-1.06916	7.28483	6.18859	8.99408	0.276352	0.100004	0.384291	1000	0.488803
model-predictors_fold-0_train-fmrif38mm_test-resting_denoise-AROMA-GSR_netmat-full_edges-neg_weighted-False_pars-BaselineAsNuisance	predictors	AROMA-GSR	full	neg	FALSE	BaselineAsNuisance	0	fmrif38mm	resting	-2.57757	-4.05435	-1.47661	5.03083	4.37582	6.13447	0.274795	0.0444792	0.459088	1000	74
model-predictors_fold-0_train-fmrif38mm_test-resting_denoise-AROMA-GSR_netmat-full_edges-pos_weighted-False_pars-parsTotalStart	predictors	AROMA-GSR	full	pos	FALSE	parsTotalStart	0	fmrif38mm	resting	-0.246914	-0.921269	0.183004	2.58923	2.23559	3.24161	0.274506	0.0156676	0.55265	1000	102
model-nonuisance_fold-0_train-fmrif38mm_test-resting_denoise-AROMA-GSR_netmat-partial_edges-pos_weighted-False_pars-parsTotalEnd	nonuisance	AROMA-GSR	partial	pos	FALSE	parsTotalEnd	0	fmrif38mm	resting	-1.84565	-2.8527	-0.968522	4.80034	4.49863	5.42395	0.274373	-0.279655	0.668973	1000	106
model-residualized_fold-0_train-fmrif38mm_test-resting_denoise-AROMA-GSR_netmat-partial_edges-neg_weighted-True_pars-parsTotalEnd	residualized	AROMA-GSR	partial	neg	TRUE	parsTotalEnd	0	fmrif38mm	resting	-2.1948	-3.29926	-1.19845	5.20862	4.52911	6.36932	0.273732	0.14149	0.408828	1000	0.502239
model-nonuisance_fold-0_train-fmrif38mm_test-resting_denoise-AROMA_netmat-partial_edges-pos_weighted-True_pars-parsDelta	nonuisance	AROMA	partial	pos	TRUE	parsDelta	0	fmrif38mm	resting	-0.431412	-0.826816	-0.107764	3.99184	3.67065	4.73575	0.273285	-0.0590574	0.558397	1000	0.499096
model-residualized_fold-0_train-fmrif38mm_test-resting_denoise-AROMA_netmat-full_edges-finger_weighted-False_pars-parsTotalEnd	residualized	AROMA	full	finger	FALSE	parsTotalEnd	0	fmrif38mm	resting	-2.24536	-3.55842	-1.26824	5.23024	4.44696	6.3165	0.273025	0.124862	0.427554	1000	233
model-predictors_fold-0_train-fmrif38mm_test-resting_denoise-AROMA_netmat-full_edges-neg_weighted-False_pars-parsTotalEnd	predictors	AROMA	full	neg	FALSE	parsTotalEnd	0	fmrif38mm	resting	-7.65448	-11.0008	-4.73293	8.55305	7.81011	9.68221	0.27145	0.151209	0.396129	1000	101
model-predictors_fold-1_train-resting_test-fmrif38mm_denoise-AROMA-GSR_netmat-full_edges-both_weighted-True_pars-parsTotalEnd	predictors	AROMA-GSR	full	both	TRUE	parsTotalEnd	1	resting	fmrif38mm	-1.09039	-2.01313	-0.43319	5.04007	4.32714	6.43916	0.271423	0.0727109	0.373201	1000	0.5
model-residualized_fold-0_train-fmrif38mm_test-resting_denoise-AROMA_netmat-full_edges-neg_weighted-True_pars-parsTotalEnd	residualized	AROMA	full	neg	TRUE	parsTotalEnd	0	fmrif38mm	resting	-2.51057	-3.76552	-1.44563	5.2844	4.62475	6.36271	0.270214	0.168859	0.37261	1000	0.593798
model-predictors_fold-3_train-resting_test-resting_denoise-AROMA-GSR_netmat-full_edges-pos_weighted-True_pars-parsTotalStart	predictors	AROMA-GSR	full	pos	TRUE	parsTotalStart	3	resting	resting	0.927315	-0.121367	1.43173	0.654052	0.178428	1.64523	0.962972	0.887037	0.98916	1000	0.529587
model-residualized_fold-1_train-resting_test-fmrif38mm_denoise-AROMA-GSR_netmat-partial_edges-neg_weighted-False_pars-parsTotalEnd	residualized	AROMA-GSR	partial	neg	FALSE	parsTotalEnd	1	resting	fmrif38mm	-1.04852	-2.10451	-0.389261	5.01027	4.23834	6.56565	0.26974	0.0272992	0.357863	1000	106
model-nonuisance_fold-3_train-resting_test-resting_denoise-AROMA_netmat-partial_edges-neg_weighted-True_pars-parsDelta	nonuisance	AROMA	partial	neg	TRUE	parsDelta	3	resting	resting	0.995545	0.598324	1.27809	0.209951	-0.211152	0.768325	0.99777	0.9951	0.999154	1000	0.503359
model-residualized_fold-1_train-resting_test-fmrif38mm_denoise-AROMA_netmat-partial_edges-neg_weighted-False_pars-parsTotalEnd	residualized	AROMA	partial	neg	FALSE	parsTotalEnd	1	resting	fmrif38mm	-1.04855	-2.16249	-0.33423	4.97356	4.12869	6.45748	0.269081	0.071155	0.35166	1000	102
model-residualized_fold-0_train-fmrif38mm_test-resting_denoise-AROMA_netmat-full_edges-pos_weighted-False_pars-parsTotalEnd	residualized	AROMA	full	pos	FALSE	parsTotalEnd	0	fmrif38mm	resting	-2.52254	-3.87902	-1.42186	5.22611	4.61527	6.26232	0.267762	0.122399	0.38658	1000	15
model-nonuisance_fold-1_train-resting_test-fmrif38mm_denoise-AROMA_netmat-full_edges-neg_weighted-False_pars-parsTotalStart	nonuisance	AROMA	full	neg	FALSE	parsTotalStart	1	resting	fmrif38mm	-1.57623	-3.33225	-0.279662	3.77513	3.38759	4.63172	0.267302	0.139783	0.380277	1000	13
model-predictors_fold-1_train-resting_test-fmrif38mm_denoise-AROMA-GSR_netmat-full_edges-neg_weighted-True_pars-parsTotalEnd	predictors	AROMA-GSR	full	neg	TRUE	parsTotalEnd	1	resting	fmrif38mm	-1.24491	-2.17356	-0.546655	5.25628	4.52009	6.67461	0.264593	0.0564359	0.352357	1000	0.496382
model-nonuisance_fold-0_train-fmrif38mm_test-resting_denoise-AROMA_netmat-partial_edges-both_weighted-True_pars-parsDelta	nonuisance	AROMA	partial	both	TRUE	parsDelta	0	fmrif38mm	resting	-0.435232	-0.851754	-0.112945	3.99941	3.63575	4.63766	0.261956	-0.193847	0.616201	1000	0.5
model-predictors_fold-1_train-resting_test-fmrif38mm_denoise-AROMA_netmat-full_edges-neg_weighted-False_pars-parsTotalEnd	predictors	AROMA	full	neg	FALSE	parsTotalEnd	1	resting	fmrif38mm	-2.59334	-4.42344	-1.10015	7.12637	6.15383	8.83998	0.26043	0.0685367	0.374111	1000	62
model-predictors_fold-0_train-fmrif38mm_test-resting_denoise-AROMA-GSR_netmat-partial_edges-neg_weighted-True_pars-parsTotalEnd	predictors	AROMA-GSR	partial	neg	TRUE	parsTotalEnd	0	fmrif38mm	resting	-2.10453	-3.09507	-1.27827	5.12922	4.54135	6.09156	0.260375	0.131403	0.39594	1000	0.502239
model-nonuisance_fold-3_train-resting_test-resting_denoise-AROMA_netmat-partial_edges-neg_weighted-True_pars-parsTotalEnd	nonuisance	AROMA	partial	neg	TRUE	parsTotalEnd	3	resting	resting	0.994551	0.589428	1.32173	0.192034	-0.177035	0.744147	0.997272	0.993542	0.999152	1000	0.501723
model-predictors_fold-0_train-fmrif38mm_test-resting_denoise-AROMA-GSR_netmat-full_edges-pos_weighted-True_pars-parsDelta	predictors	AROMA-GSR	full	pos	TRUE	parsDelta	0	fmrif38mm	resting	-0.316173	-0.817211	0.00528101	3.49639	3.03311	4.29748	0.259655	0.115208	0.367878	1000	0.510853
model-residualized_fold-1_train-resting_test-fmrif38mm_denoise-AROMA_netmat-full_edges-pos_weighted-True_pars-BaselineAsNuisance	residualized	AROMA	full	pos	TRUE	BaselineAsNuisance	1	resting	fmrif38mm	-0.892729	-2.35646	-0.0940291	4.8248	3.88771	7.03036	0.25925	-0.0719312	0.417447	1000	0.363566
model-predictors_fold-1_train-resting_test-fmrif38mm_denoise-AROMA-GSR_netmat-partial_edges-finger_weighted-True_pars-parsTotalEnd	predictors	AROMA-GSR	partial	finger	TRUE	parsTotalEnd	1	resting	fmrif38mm	-2.53217	-8.95272	0.0245772	7.05829	5.44912	11.6447	0.258325	0.106231	0.357179	1000	0.00669732
model-predictors_fold-1_train-resting_test-fmrif38mm_denoise-AROMA-GSR_netmat-full_edges-pos_weighted-True_pars-parsTotalEnd	predictors	AROMA-GSR	full	pos	TRUE	parsTotalEnd	1	resting	fmrif38mm	-0.926374	-1.82111	-0.354876	4.85878	4.15682	6.36049	0.254148	0.0214834	0.364201	1000	0.503618
model-residualized_fold-1_train-resting_test-fmrif38mm_denoise-AROMA_netmat-full_edges-both_weighted-False_pars-parsDelta	residualized	AROMA	full	both	FALSE	parsDelta	1	resting	fmrif38mm	-0.374698	-1.58694	0.170702	4.08116	3.07688	6.5809	0.251977	-0.0099559	0.372193	1000	266
model-residualized_fold-1_train-resting_test-fmrif38mm_denoise-AROMA-GSR_netmat-full_edges-neg_weighted-True_pars-parsTotalEnd	residualized	AROMA-GSR	full	neg	TRUE	parsTotalEnd	1	resting	fmrif38mm	-1.07426	-2.08032	-0.428011	4.97229	4.21978	6.36993	0.2504	0.0739628	0.347799	1000	0.496382
model-residualized_fold-0_train-fmrif38mm_test-resting_denoise-AROMA-GSR_netmat-full_edges-neg_weighted-True_pars-BaselineAsNuisance	residualized	AROMA-GSR	full	neg	TRUE	BaselineAsNuisance	0	fmrif38mm	resting	-1.74947	-3.39863	-0.678891	4.5789	3.89181	5.78222	0.248446	0.0900408	0.403116	1000	0.485702
model-residualized_fold-0_train-fmrif38mm_test-resting_denoise-AROMA-GSR_netmat-full_edges-neg_weighted-True_pars-parsTotalEnd	residualized	AROMA-GSR	full	neg	TRUE	parsTotalEnd	0	fmrif38mm	resting	-2.47854	-3.789	-1.42721	5.19659	4.6276	6.25545	0.248343	0.101876	0.427025	1000	0.48441
model-predictors_fold-0_train-fmrif38mm_test-resting_denoise-AROMA_netmat-full_edges-finger_weighted-False_pars-parsTotalEnd	predictors	AROMA	full	finger	FALSE	parsTotalEnd	0	fmrif38mm	resting	-3.3288	-6.9826	-1.09425	6.15894	5.19239	7.65483	0.248041	0.0874714	0.417017	1000	233
model-predictors_fold-0_train-fmrif38mm_test-resting_denoise-AROMA-GSR_netmat-partial_edges-neg_weighted-False_pars-parsTotalEnd	predictors	AROMA-GSR	partial	neg	FALSE	parsTotalEnd	0	fmrif38mm	resting	-2.10029	-3.02472	-1.25842	5.18205	4.64641	6.21197	0.247994	0.0839909	0.398087	1000	87
model-predictors_fold-1_train-resting_test-fmrif38mm_denoise-AROMA-GSR_netmat-full_edges-neg_weighted-False_pars-parsTotalEnd	predictors	AROMA-GSR	full	neg	FALSE	parsTotalEnd	1	resting	fmrif38mm	-1.03412	-2.26238	-0.325945	4.94277	4.24635	6.73428	0.247156	0.0164036	0.343321	1000	82
model-residualized_fold-1_train-resting_test-fmrif38mm_denoise-AROMA-GSR_netmat-full_edges-neg_weighted-False_pars-parsTotalEnd	residualized	AROMA-GSR	full	neg	FALSE	parsTotalEnd	1	resting	fmrif38mm	-1.08315	-2.17654	-0.465024	5.01509	4.28	6.6855	0.244094	-0.0097545	0.339458	1000	82
model-residualized_fold-1_train-resting_test-fmrif38mm_denoise-AROMA-GSR_netmat-partial_edges-finger_weighted-True_pars-parsTotalEnd	residualized	AROMA-GSR	partial	finger	TRUE	parsTotalEnd	1	resting	fmrif38mm	-1.09907	-2.18655	-0.393641	5.04868	4.14846	6.92473	0.242816	0.0463492	0.364955	1000	0.00669732
model-residualized_fold-0_train-fmrif38mm_test-resting_denoise-AROMA_netmat-full_edges-pos_weighted-True_pars-BaselineAsNuisance	residualized	AROMA	full	pos	TRUE	BaselineAsNuisance	0	fmrif38mm	resting	-1.58785	-3.0706	-0.553536	4.26247	3.51447	5.43855	0.242396	0.0856234	0.354504	1000	0.418605
model-predictors_fold-3_train-resting_test-resting_denoise-AROMA-GSR_netmat-partial_edges-neg_weighted-True_pars-parsTotalStart	predictors	AROMA-GSR	partial	neg	TRUE	parsTotalStart	3	resting	resting	0.994739	0.136962	1.54175	0.156071	-0.283005	0.95358	0.997366	0.992335	0.999413	1000	0.499225
model-residualized_fold-1_train-resting_test-fmrif38mm_denoise-AROMA_netmat-partial_edges-finger_weighted-False_pars-parsDelta	residualized	AROMA	partial	finger	FALSE	parsDelta	1	resting	fmrif38mm	-0.385157	-1.42223	0.150558	3.83406	2.66275	5.99246	0.238077	0.00559822	0.299062	1000	233
model-predictors_fold-1_train-resting_test-fmrif38mm_denoise-AROMA_netmat-partial_edges-finger_weighted-False_pars-parsDelta	predictors	AROMA	partial	finger	FALSE	parsDelta	1	resting	fmrif38mm	-1.15197	-2.9342	-0.0377991	4.91532	3.66814	7.73669	0.23295	0.0262791	0.281898	1000	233
model-predictors_fold-1_train-resting_test-fmrif38mm_denoise-AROMA_netmat-full_edges-both_weighted-False_pars-parsDelta	predictors	AROMA	full	both	FALSE	parsDelta	1	resting	fmrif38mm	-1.31914	-2.63406	-0.679234	5.37211	4.10612	8.50617	0.231752	-0.0327	0.343318	1000	266
model-nonuisance_fold-1_train-resting_test-fmrif38mm_denoise-AROMA_netmat-full_edges-both_weighted-True_pars-parsTotalStart	nonuisance	AROMA	full	both	TRUE	parsTotalStart	1	resting	fmrif38mm	-0.460989	-1.43106	-0.0747462	2.77975	2.20083	4.25514	0.230288	0.0712748	0.376816	1000	0.5
model-predictors_fold-0_train-fmrif38mm_test-resting_denoise-AROMA_netmat-partial_edges-neg_weighted-False_pars-BaselineAsNuisance	predictors	AROMA	partial	neg	FALSE	BaselineAsNuisance	0	fmrif38mm	resting	-1.39581	-2.66691	-0.54572	4.31779	3.69816	5.59887	0.2274	0.0641888	0.389647	1000	92
model-nonuisance_fold-0_train-fmrif38mm_test-resting_denoise-AROMA-GSR_netmat-full_edges-finger_weighted-False_pars-parsDelta	nonuisance	AROMA-GSR	full	finger	FALSE	parsDelta	0	fmrif38mm	resting	-0.444134	-1.02742	-0.0687297	4.00808	3.46292	4.90711	0.225566	-0.0860832	0.356376	1000	233
model-residualized_fold-3_train-resting_test-resting_denoise-AROMA-GSR_netmat-full_edges-neg_weighted-True_pars-parsTotalEnd	residualized	AROMA-GSR	full	neg	TRUE	parsTotalEnd	3	resting	resting	0.959386	0.067416	1.41713	0.522845	-0.0521085	1.68263	0.979483	0.935123	0.994253	1000	0.496382
model-predictors_fold-0_train-fmrif38mm_test-resting_denoise-AROMA_netmat-full_edges-neg_weighted-True_pars-parsTotalEnd	predictors	AROMA	full	neg	TRUE	parsTotalEnd	0	fmrif38mm	resting	-6.65217	-11.2159	-3.76901	8.2403	7.36768	9.54171	0.22368	0.120834	0.326362	1000	0.593798
model-nonuisance_fold-1_train-resting_test-fmrif38mm_denoise-AROMA-GSR_netmat-full_edges-neg_weighted-False_pars-parsTotalStart	nonuisance	AROMA-GSR	full	neg	FALSE	parsTotalStart	1	resting	fmrif38mm	-0.520043	-1.30922	0.0308432	2.81772	2.49294	3.51765	0.223645	0.0821932	0.361984	1000	97
model-predictors_fold-1_train-resting_test-fmrif38mm_denoise-AROMA_netmat-full_edges-pos_weighted-True_pars-parsTotalEnd	predictors	AROMA	full	pos	TRUE	parsTotalEnd	1	resting	fmrif38mm	-0.430937	-1.33218	-0.0222529	4.07649	3.13999	6.05553	0.222694	-0.0927828	0.362085	1000	0.511197
model-predictors_fold-3_train-resting_test-resting_denoise-AROMA-GSR_netmat-partial_edges-both_weighted-True_pars-parsDelta	predictors	AROMA-GSR	partial	both	TRUE	parsDelta	3	resting	resting	0.997386	0.284972	1.39502	0.162137	-0.397653	1.21105	0.998692	0.995314	0.999632	1000	0.5
model-predictors_fold-3_train-resting_test-resting_denoise-AROMA_netmat-partial_edges-both_weighted-False_pars-BaselineAsNuisance	predictors	AROMA	partial	both	FALSE	BaselineAsNuisance	3	resting	resting	0.997291	-0.103401	1.56579	0.139709	-0.391433	1.29232	0.998644	0.994663	0.999747	1000	220
model-nonuisance_fold-0_train-fmrif38mm_test-resting_denoise-AROMA_netmat-full_edges-both_weighted-False_pars-parsTotalStart	nonuisance	AROMA	full	both	FALSE	parsTotalStart	0	fmrif38mm	resting	-2.11979	-3.51825	-1.08395	4.2672	3.94695	4.92602	0.219283	-0.163555	0.551715	1000	176
model-predictors_fold-0_train-fmrif38mm_test-resting_denoise-AROMA-GSR_netmat-full_edges-neg_weighted-True_pars-parsTotalStart	predictors	AROMA-GSR	full	neg	TRUE	parsTotalStart	0	fmrif38mm	resting	-0.969205	-1.52295	-0.529699	3.46151	3.08915	4.08392	0.216673	-0.150732	0.516452	1000	0.499828
model-predictors_fold-0_train-fmrif38mm_test-resting_denoise-AROMA-GSR_netmat-full_edges-both_weighted-True_pars-parsDelta	predictors	AROMA-GSR	full	both	TRUE	parsDelta	0	fmrif38mm	resting	-0.359596	-0.931593	0.0222046	3.64105	3.11599	4.55162	0.213528	-0.0026935	0.360019	1000	0.5
model-predictors_fold-0_train-fmrif38mm_test-resting_denoise-AROMA_netmat-full_edges-pos_weighted-False_pars-BaselineAsNuisance	predictors	AROMA	full	pos	FALSE	BaselineAsNuisance	0	fmrif38mm	resting	-0.58577	-1.43793	-0.0941229	3.70803	3.00303	5.15168	0.211559	0.064045	0.328837	1000	16
model-predictors_fold-0_train-fmrif38mm_test-resting_denoise-AROMA-GSR_netmat-full_edges-pos_weighted-False_pars-parsDelta	predictors	AROMA-GSR	full	pos	FALSE	parsDelta	0	fmrif38mm	resting	-0.308574	-0.813464	0.00506649	3.37801	2.85607	4.2331	0.210749	0.0181791	0.355342	1000	92
model-residualized_fold-0_train-fmrif38mm_test-resting_denoise-AROMA-GSR_netmat-full_edges-pos_weighted-False_pars-parsTotalStart	residualized	AROMA-GSR	full	pos	FALSE	parsTotalStart	0	fmrif38mm	resting	-0.516428	-1.10911	-0.0418397	2.83769	2.42566	3.56831	0.210558	-0.074094	0.510329	1000	102
model-nonuisance_fold-1_train-resting_test-fmrif38mm_denoise-AROMA_netmat-partial_edges-both_weighted-False_pars-parsDelta	nonuisance	AROMA	partial	both	FALSE	parsDelta	1	resting	fmrif38mm	-0.329957	-0.927955	0.0590575	4.10407	3.47301	5.32818	0.207477	-0.0401862	0.450967	1000	222
model-residualized_fold-1_train-resting_test-fmrif38mm_denoise-AROMA_netmat-full_edges-pos_weighted-True_pars-parsTotalEnd	residualized	AROMA	full	pos	TRUE	parsTotalEnd	1	resting	fmrif38mm	-1.13645	-2.28275	-0.454243	5.13116	4.36743	6.58418	0.20724	-0.0127987	0.335192	1000	0.511197
model-residualized_fold-3_train-resting_test-resting_denoise-AROMA_netmat-full_edges-both_weighted-True_pars-parsTotalStart	residualized	AROMA	full	both	TRUE	parsTotalStart	3	resting	resting	0.955651	0.00639654	1.44087	0.519751	-0.0259761	1.45778	0.977574	0.920067	0.993967	1000	0.5
model-residualized_fold-1_train-resting_test-fmrif38mm_denoise-AROMA-GSR_netmat-partial_edges-finger_weighted-False_pars-parsDelta	residualized	AROMA-GSR	partial	finger	FALSE	parsDelta	1	resting	fmrif38mm	-0.359426	-1.37569	0.228804	3.86561	2.80508	5.97297	0.206738	-0.128651	0.405932	1000	233
model-residualized_fold-1_train-resting_test-fmrif38mm_denoise-AROMA_netmat-full_edges-pos_weighted-False_pars-parsTotalEnd	residualized	AROMA	full	pos	FALSE	parsTotalEnd	1	resting	fmrif38mm	-1.19443	-2.27043	-0.481733	5.25844	4.53265	6.67331	0.205052	0.0270072	0.338546	1000	22
model-predictors_fold-3_train-resting_test-resting_denoise-AROMA-GSR_netmat-partial_edges-pos_weighted-False_pars-parsTotalEnd	predictors	AROMA-GSR	partial	pos	FALSE	parsTotalEnd	3	resting	resting	0.997266	0.258012	1.45254	0.122879	-0.26893	1.04865	0.998632	0.995137	0.999803	1000	112
model-nonuisance_fold-0_train-fmrif38mm_test-resting_denoise-AROMA_netmat-full_edges-both_weighted-False_pars-parsTotalEnd	nonuisance	AROMA	full	both	FALSE	parsTotalEnd	0	fmrif38mm	resting	-3.61305	-6.02892	-1.70857	6.09598	5.52329	7.13369	0.20485	-0.185762	0.529567	1000	135
model-predictors_fold-0_train-fmrif38mm_test-resting_denoise-AROMA-GSR_netmat-full_edges-both_weighted-False_pars-parsTotalStart	predictors	AROMA-GSR	full	both	FALSE	parsTotalStart	0	fmrif38mm	resting	-0.48645	-1.06245	-0.0509154	2.76216	2.39198	3.47917	0.204844	-0.145781	0.542262	1000	170
model-predictors_fold-0_train-fmrif38mm_test-resting_denoise-AROMA-GSR_netmat-full_edges-neg_weighted-True_pars-parsTotalEnd	predictors	AROMA-GSR	full	neg	TRUE	parsTotalEnd	0	fmrif38mm	resting	-2.84007	-4.05979	-1.7782	5.29498	4.73691	6.37359	0.204177	-0.0012962	0.401554	1000	0.48441
model-residualized_fold-1_train-resting_test-fmrif38mm_denoise-AROMA_netmat-partial_edges-neg_weighted-False_pars-parsDelta	residualized	AROMA	partial	neg	FALSE	parsDelta	1	resting	fmrif38mm	-0.366997	-1.27427	0.124335	3.87933	2.82348	5.90571	0.203792	-0.056326	0.265396	1000	124
model-predictors_fold-1_train-resting_test-fmrif38mm_denoise-AROMA-GSR_netmat-partial_edges-finger_weighted-False_pars-parsDelta	predictors	AROMA-GSR	partial	finger	FALSE	parsDelta	1	resting	fmrif38mm	-0.448158	-2.11975	0.247073	4.00079	2.58225	7.0516	0.20306	-0.145771	0.39744	1000	233
model-predictors_fold-3_train-resting_test-resting_denoise-AROMA_netmat-partial_edges-neg_weighted-False_pars-BaselineAsNuisance	predictors	AROMA	partial	neg	FALSE	BaselineAsNuisance	3	resting	resting	0.99583	-0.0345673	1.53621	0.183353	-0.31718	1.34271	0.997913	0.99301	0.999588	1000	109
model-residualized_fold-0_train-fmrif38mm_test-resting_denoise-AROMA-GSR_netmat-full_edges-neg_weighted-False_pars-BaselineAsNuisance	residualized	AROMA-GSR	full	neg	FALSE	BaselineAsNuisance	0	fmrif38mm	resting	-1.84579	-3.51359	-0.805159	4.35789	3.68499	5.55895	0.201846	0.0228498	0.378597	1000	74
model-residualized_fold-3_train-resting_test-resting_denoise-AROMA_netmat-full_edges-pos_weighted-True_pars-BaselineAsNuisance	residualized	AROMA	full	pos	TRUE	BaselineAsNuisance	3	resting	resting	0.581722	-0.566477	1.18427	1.79449	0.89512	3.21617	0.762707	0.484401	0.886508	1000	0.363566
model-nonuisance_fold-1_train-resting_test-fmrif38mm_denoise-AROMA-GSR_netmat-partial_edges-pos_weighted-False_pars-parsTotalStart	nonuisance	AROMA-GSR	partial	pos	FALSE	parsTotalStart	1	resting	fmrif38mm	-0.606098	-1.38743	-0.137552	2.9543	2.57463	3.7478	0.200588	-0.0168645	0.404866	1000	121
model-nonuisance_fold-0_train-fmrif38mm_test-resting_denoise-AROMA_netmat-full_edges-finger_weighted-False_pars-parsDelta	nonuisance	AROMA	full	finger	FALSE	parsDelta	0	fmrif38mm	resting	-0.551834	-1.9348	-0.0165258	4.17716	3.27997	5.87292	0.199402	-0.0319225	0.355989	1000	233
model-predictors_fold-0_train-fmrif38mm_test-resting_denoise-AROMA-GSR_netmat-full_edges-neg_weighted-True_pars-BaselineAsNuisance	predictors	AROMA-GSR	full	neg	TRUE	BaselineAsNuisance	0	fmrif38mm	resting	-2.12447	-3.43166	-0.985999	4.81399	4.17804	6.07711	0.199171	-0.0182774	0.375417	1000	0.485702
model-predictors_fold-0_train-fmrif38mm_test-resting_denoise-AROMA_netmat-full_edges-both_weighted-False_pars-parsTotalStart	predictors	AROMA	full	both	FALSE	parsTotalStart	0	fmrif38mm	resting	-2.09834	-3.40548	-0.987202	4.25133	3.79009	5.05263	0.198616	-0.133059	0.531902	1000	140
model-residualized_fold-0_train-fmrif38mm_test-resting_denoise-AROMA_netmat-full_edges-both_weighted-False_pars-parsTotalStart	residualized	AROMA	full	both	FALSE	parsTotalStart	0	fmrif38mm	resting	-0.797429	-1.51666	-0.222495	2.97154	2.55866	3.67304	0.198334	-0.160378	0.53065	1000	140
model-residualized_fold-1_train-resting_test-fmrif38mm_denoise-AROMA_netmat-partial_edges-both_weighted-False_pars-parsDelta	residualized	AROMA	partial	both	FALSE	parsDelta	1	resting	fmrif38mm	-0.370099	-1.36506	0.138747	3.86599	2.81793	5.81668	0.196105	-0.0605059	0.293171	1000	251
model-predictors_fold-1_train-resting_test-fmrif38mm_denoise-AROMA_netmat-partial_edges-neg_weighted-False_pars-parsDelta	predictors	AROMA	partial	neg	FALSE	parsDelta	1	resting	fmrif38mm	-0.3368	-1.17671	0.0659514	3.83817	2.92304	5.80674	0.195207	-0.0495161	0.246541	1000	124
model-nonuisance_fold-0_train-fmrif38mm_test-resting_denoise-AROMA-GSR_netmat-partial_edges-both_weighted-False_pars-parsTotalEnd	nonuisance	AROMA-GSR	partial	both	FALSE	parsTotalEnd	0	fmrif38mm	resting	-1.98227	-2.94882	-1.05722	4.95201	4.59766	5.67316	0.194853	-0.388197	0.680211	1000	222
model-residualized_fold-1_train-resting_test-fmrif38mm_denoise-AROMA_netmat-full_edges-finger_weighted-False_pars-parsDelta	residualized	AROMA	full	finger	FALSE	parsDelta	1	resting	fmrif38mm	-0.379876	-1.31336	0.14723	3.90282	2.81579	5.88921	0.19391	-0.0534613	0.262195	1000	233
model-residualized_fold-1_train-resting_test-fmrif38mm_denoise-AROMA_netmat-full_edges-finger_weighted-True_pars-parsDelta	residualized	AROMA	full	finger	TRUE	parsDelta	1	resting	fmrif38mm	-0.406267	-1.4414	0.125185	3.94835	2.91859	6.06943	0.193074	-0.0606506	0.250057	1000	0.0597735
model-residualized_fold-3_train-resting_test-resting_denoise-AROMA-GSR_netmat-partial_edges-neg_weighted-False_pars-parsDelta	residualized	AROMA-GSR	partial	neg	FALSE	parsDelta	3	resting	resting	0.996426	0.296888	1.38338	0.18825	-0.383828	1.21385	0.998211	0.993244	0.999485	1000	133
model-predictors_fold-1_train-resting_test-fmrif38mm_denoise-AROMA_netmat-partial_edges-both_weighted-False_pars-parsDelta	predictors	AROMA	partial	both	FALSE	parsDelta	1	resting	fmrif38mm	-0.366885	-1.26644	0.0699315	3.86076	2.92454	5.76292	0.192995	-0.0354443	0.277004	1000	251
model-predictors_fold-3_train-resting_test-resting_denoise-AROMA_netmat-full_edges-both_weighted-True_pars-parsTotalStart	predictors	AROMA	full	both	TRUE	parsTotalStart	3	resting	resting	0.955651	-0.0244821	1.37633	0.519751	0.0961717	1.42625	0.977574	0.908396	0.994193	1000	0.5
model-predictors_fold-1_train-resting_test-fmrif38mm_denoise-AROMA_netmat-full_edges-pos_weighted-False_pars-parsTotalEnd	predictors	AROMA	full	pos	FALSE	parsTotalEnd	1	resting	fmrif38mm	-0.467511	-1.43382	-0.0348698	4.18277	3.30642	6.19954	0.191662	-0.119627	0.33546	1000	22
model-predictors_fold-1_train-resting_test-fmrif38mm_denoise-AROMA_netmat-full_edges-both_weighted-True_pars-parsTotalStart	predictors	AROMA	full	both	TRUE	parsTotalStart	1	resting	fmrif38mm	-0.385964	-1.96162	0.266961	2.7434	1.89541	4.58328	0.189577	-0.0383519	0.399085	1000	0.5
model-predictors_fold-3_train-resting_test-resting_denoise-AROMA_netmat-full_edges-finger_weighted-True_pars-BaselineAsNuisance	predictors	AROMA	full	finger	TRUE	BaselineAsNuisance	3	resting	resting	0.29056	-1.91692	0.868933	2.14869	1.07189	4.47817	0.539036	0.0867669	0.677156	1000	0.0597735
model-nonuisance_fold-3_train-resting_test-resting_denoise-AROMA_netmat-partial_edges-pos_weighted-True_pars-parsDelta	nonuisance	AROMA	partial	pos	TRUE	parsDelta	3	resting	resting	0.995676	0.592907	1.29487	0.207652	-0.178949	0.858297	0.997836	0.99511	0.999241	1000	0.496641
model-predictors_fold-1_train-resting_test-fmrif38mm_denoise-AROMA-GSR_netmat-full_edges-finger_weighted-False_pars-parsDelta	predictors	AROMA-GSR	full	finger	FALSE	parsDelta	1	resting	fmrif38mm	-0.346584	-1.90364	0.331275	3.95623	2.71024	6.24958	0.189333	-0.0364369	0.262813	1000	233
model-residualized_fold-0_train-fmrif38mm_test-resting_denoise-AROMA-GSR_netmat-full_edges-both_weighted-True_pars-parsTotalStart	residualized	AROMA-GSR	full	both	TRUE	parsTotalStart	0	fmrif38mm	resting	-0.529607	-1.16002	-0.0750748	2.8353	2.41509	3.62137	0.189137	-0.100419	0.524871	1000	0.5
model-nonuisance_fold-3_train-resting_test-resting_denoise-AROMA_netmat-partial_edges-both_weighted-True_pars-parsTotalEnd	nonuisance	AROMA	partial	both	TRUE	parsTotalEnd	3	resting	resting	0.99486	0.54912	1.31616	0.187614	-0.201584	0.771062	0.997427	0.993715	0.999126	1000	0.5
model-predictors_fold-1_train-resting_test-fmrif38mm_denoise-AROMA_netmat-partial_edges-pos_weighted-False_pars-parsDelta	predictors	AROMA	partial	pos	FALSE	parsDelta	1	resting	fmrif38mm	-0.406149	-1.22459	0.0213374	3.89276	2.96092	5.78895	0.186576	-0.0605224	0.24494	1000	127
model-residualized_fold-1_train-resting_test-fmrif38mm_denoise-AROMA-GSR_netmat-full_edges-finger_weighted-False_pars-parsDelta	residualized	AROMA-GSR	full	finger	FALSE	parsDelta	1	resting	fmrif38mm	-0.387479	-1.60944	0.203754	4.00946	2.87174	6.11925	0.185925	-0.0390762	0.264682	1000	233
model-predictors_fold-3_train-resting_test-resting_denoise-AROMA_netmat-full_edges-neg_weighted-True_pars-BaselineAsNuisance	predictors	AROMA	full	neg	TRUE	BaselineAsNuisance	3	resting	resting	0.672274	-0.717596	1.2301	1.39974	0.557716	3.07651	0.819923	0.539781	0.934263	1000	0.636434
model-residualized_fold-3_train-resting_test-resting_denoise-AROMA-GSR_netmat-partial_edges-pos_weighted-False_pars-parsTotalEnd	residualized	AROMA-GSR	partial	pos	FALSE	parsTotalEnd	3	resting	resting	0.997266	0.251753	1.46031	0.122879	-0.34309	1.08797	0.998632	0.995209	0.999767	1000	112
model-nonuisance_fold-0_train-fmrif38mm_test-resting_denoise-AROMA_netmat-partial_edges-finger_weighted-False_pars-parsDelta	nonuisance	AROMA	partial	finger	FALSE	parsDelta	0	fmrif38mm	resting	-0.612555	-1.5684	-0.0951989	4.26633	3.49538	5.71928	0.185775	-0.0698067	0.29679	1000	233
model-residualized_fold-0_train-fmrif38mm_test-resting_denoise-AROMA-GSR_netmat-full_edges-pos_weighted-True_pars-parsTotalStart	residualized	AROMA-GSR	full	pos	TRUE	parsTotalStart	0	fmrif38mm	resting	-0.640396	-1.28399	-0.196798	2.9574	2.55165	3.67994	0.185065	-0.0751264	0.437036	1000	0.500172
model-residualized_fold-3_train-resting_test-resting_denoise-AROMA_netmat-partial_edges-neg_weighted-True_pars-parsDelta	residualized	AROMA	partial	neg	TRUE	parsDelta	3	resting	resting	0.997584	0.278299	1.39622	0.163775	-0.453817	1.26534	0.998791	0.995844	0.999619	1000	0.499742
model-residualized_fold-1_train-resting_test-fmrif38mm_denoise-AROMA_netmat-partial_edges-pos_weighted-False_pars-parsDelta	residualized	AROMA	partial	pos	FALSE	parsDelta	1	resting	fmrif38mm	-0.383265	-1.30753	0.124397	3.87555	2.83385	5.58947	0.184858	-0.0697975	0.248542	1000	127
model-nonuisance_fold-0_train-fmrif38mm_test-resting_denoise-AROMA-GSR_netmat-full_edges-neg_weighted-True_pars-parsTotalStart	nonuisance	AROMA-GSR	full	neg	TRUE	parsTotalStart	0	fmrif38mm	resting	-1.07201	-1.56427	-0.652902	3.56245	3.35216	3.89397	0.184788	-0.107498	0.449152	1000	0.51559
model-predictors_fold-3_train-resting_test-resting_denoise-AROMA_netmat-full_edges-neg_weighted-True_pars-parsDelta	predictors	AROMA	full	neg	TRUE	parsDelta	3	resting	resting	0.669179	0.169508	0.967223	1.65936	0.921741	2.86367	0.818034	0.648418	0.91716	1000	0.848837
model-nonuisance_fold-1_train-resting_test-fmrif38mm_denoise-AROMA-GSR_netmat-partial_edges-neg_weighted-False_pars-parsDelta	nonuisance	AROMA-GSR	partial	neg	FALSE	parsDelta	1	resting	fmrif38mm	-0.293568	-0.814076	0.0440079	3.96263	3.44731	5.09096	0.184055	-0.0483616	0.386399	1000	109
model-residualized_fold-1_train-resting_test-fmrif38mm_denoise-AROMA-GSR_netmat-partial_edges-neg_weighted-False_pars-parsDelta	residualized	AROMA-GSR	partial	neg	FALSE	parsDelta	1	resting	fmrif38mm	-0.387315	-1.47552	0.120395	3.94662	2.88076	6.12783	0.183388	-0.0763654	0.24783	1000	133
model-nonuisance_fold-0_train-fmrif38mm_test-resting_denoise-AROMA-GSR_netmat-full_edges-finger_weighted-True_pars-parsTotalEnd	nonuisance	AROMA-GSR	full	finger	TRUE	parsTotalEnd	0	fmrif38mm	resting	-2.10418	-3.34681	-1.10385	4.90074	4.25819	6.00804	0.182789	-0.0192238	0.336826	1000	0.0623638
model-predictors_fold-1_train-resting_test-fmrif38mm_denoise-AROMA_netmat-full_edges-finger_weighted-False_pars-parsDelta	predictors	AROMA	full	finger	FALSE	parsDelta	1	resting	fmrif38mm	-0.702025	-2.27399	0.151466	4.39128	2.90979	7.27801	0.182264	-0.070064	0.252015	1000	233
model-nonuisance_fold-3_train-resting_test-resting_denoise-AROMA-GSR_netmat-partial_edges-pos_weighted-True_pars-parsTotalEnd	nonuisance	AROMA-GSR	partial	pos	TRUE	parsTotalEnd	3	resting	resting	0.993334	0.618159	1.30293	0.219953	-0.108509	0.693117	0.996661	0.991519	0.998899	1000	0.499139
model-nonuisance_fold-0_train-fmrif38mm_test-resting_denoise-AROMA-GSR_netmat-partial_edges-finger_weighted-False_pars-parsTotalEnd	nonuisance	AROMA-GSR	partial	finger	FALSE	parsTotalEnd	0	fmrif38mm	resting	-2.19092	-3.75603	-0.939263	4.93955	4.24219	6.15379	0.181283	-0.0091652	0.342968	1000	233
model-nonuisance_fold-1_train-resting_test-fmrif38mm_denoise-AROMA_netmat-full_edges-neg_weighted-True_pars-parsTotalStart	nonuisance	AROMA	full	neg	TRUE	parsTotalStart	1	resting	fmrif38mm	-3.08556	-5.42647	-1.284	4.9413	4.39812	6.11305	0.179912	0.0939923	0.241413	1000	0.122868
model-predictors_fold-1_train-resting_test-fmrif38mm_denoise-AROMA-GSR_netmat-partial_edges-neg_weighted-False_pars-parsDelta	predictors	AROMA-GSR	partial	neg	FALSE	parsDelta	1	resting	fmrif38mm	-0.421743	-1.30003	-0.009174	3.98251	3.03136	5.88585	0.178781	-0.0800971	0.235064	1000	133
model-predictors_fold-1_train-resting_test-fmrif38mm_denoise-AROMA_netmat-partial_edges-pos_weighted-True_pars-parsDelta	predictors	AROMA	partial	pos	TRUE	parsDelta	1	resting	fmrif38mm	-0.388381	-1.30719	0.0352467	3.90723	2.96795	5.70531	0.178461	-0.0830721	0.227031	1000	0.500258
model-predictors_fold-1_train-resting_test-fmrif38mm_denoise-AROMA-GSR_netmat-partial_edges-pos_weighted-True_pars-parsDelta	predictors	AROMA-GSR	partial	pos	TRUE	parsDelta	1	resting	fmrif38mm	-0.389493	-1.13617	0.024198	3.91169	2.95666	5.66201	0.177638	-0.0547503	0.227441	1000	0.503316
model-residualized_fold-1_train-resting_test-fmrif38mm_denoise-AROMA_netmat-partial_edges-pos_weighted-True_pars-parsDelta	residualized	AROMA	partial	pos	TRUE	parsDelta	1	resting	fmrif38mm	-0.385835	-1.4355	0.093922	3.90421	2.84133	5.86514	0.177613	-0.0929088	0.232153	1000	0.500258
model-residualized_fold-1_train-resting_test-fmrif38mm_denoise-AROMA-GSR_netmat-partial_edges-pos_weighted-True_pars-parsDelta	residualized	AROMA-GSR	partial	pos	TRUE	parsDelta	1	resting	fmrif38mm	-0.386143	-1.31517	0.111454	3.90727	2.83035	5.77567	0.177357	-0.0704938	0.232903	1000	0.503316
model-nonuisance_fold-1_train-resting_test-fmrif38mm_denoise-AROMA-GSR_netmat-partial_edges-both_weighted-False_pars-parsTotalStart	nonuisance	AROMA-GSR	partial	both	FALSE	parsTotalStart	1	resting	fmrif38mm	-0.596176	-1.40648	-0.0793487	2.95005	2.49986	3.75629	0.176556	-0.0589756	0.384613	1000	243
model-predictors_fold-1_train-resting_test-fmrif38mm_denoise-AROMA_netmat-partial_edges-both_weighted-True_pars-parsDelta	predictors	AROMA	partial	both	TRUE	parsDelta	1	resting	fmrif38mm	-0.398095	-1.40451	0.06289	3.93061	2.88434	6.01229	0.172968	-0.0694393	0.260493	1000	0.5
model-residualized_fold-0_train-fmrif38mm_test-resting_denoise-AROMA_netmat-full_edges-both_weighted-True_pars-parsDelta	residualized	AROMA	full	both	TRUE	parsDelta	0	fmrif38mm	resting	-0.560939	-1.13485	-0.100684	4.08721	3.54204	4.94546	0.172882	-0.196307	0.4191	1000	0.5
model-predictors_fold-1_train-resting_test-fmrif38mm_denoise-AROMA_netmat-full_edges-finger_weighted-True_pars-parsDelta	predictors	AROMA	full	finger	TRUE	parsDelta	1	resting	fmrif38mm	-1.15629	-3.08258	0.0597614	5.11011	3.82295	7.75277	0.172881	-0.0641879	0.23378	1000	0.0597735
model-residualized_fold-1_train-resting_test-fmrif38mm_denoise-AROMA-GSR_netmat-partial_edges-both_weighted-False_pars-parsDelta	residualized	AROMA-GSR	partial	both	FALSE	parsDelta	1	resting	fmrif38mm	-0.394482	-1.38901	0.0919316	3.94317	2.91454	6.00333	0.172609	-0.0806621	0.25306	1000	256
model-residualized_fold-1_train-resting_test-fmrif38mm_denoise-AROMA_netmat-partial_edges-both_weighted-True_pars-parsDelta	residualized	AROMA	partial	both	TRUE	parsDelta	1	resting	fmrif38mm	-0.390533	-1.33935	0.106145	3.92179	2.87781	5.82933	0.17254	-0.0755078	0.274054	1000	0.5
model-predictors_fold-1_train-resting_test-fmrif38mm_denoise-AROMA-GSR_netmat-partial_edges-both_weighted-True_pars-parsDelta	predictors	AROMA-GSR	partial	both	TRUE	parsDelta	1	resting	fmrif38mm	-0.393512	-1.29818	0.0832237	3.93295	2.84575	5.77987	0.172429	-0.0695172	0.245772	1000	0.5
model-residualized_fold-1_train-resting_test-fmrif38mm_denoise-AROMA-GSR_netmat-partial_edges-finger_weighted-True_pars-parsDelta	residualized	AROMA-GSR	partial	finger	TRUE	parsDelta	1	resting	fmrif38mm	-0.406904	-1.39909	0.149531	3.88769	2.70986	5.97671	0.172141	-0.0276483	0.236332	1000	0.00669732
model-predictors_fold-1_train-resting_test-fmrif38mm_denoise-AROMA-GSR_netmat-partial_edges-neg_weighted-True_pars-parsDelta	predictors	AROMA-GSR	partial	neg	TRUE	parsDelta	1	resting	fmrif38mm	-0.394241	-1.24119	0.0410512	3.93575	2.93751	5.9569	0.171708	-0.0827762	0.223061	1000	0.496684
model-predictors_fold-1_train-resting_test-fmrif38mm_denoise-AROMA-GSR_netmat-partial_edges-finger_weighted-True_pars-parsDelta	predictors	AROMA-GSR	partial	finger	TRUE	parsDelta	1	resting	fmrif38mm	-0.958145	-5.10847	0.543942	4.66745	2.60622	9.92133	0.171702	-0.0274514	0.231504	1000	0.00669732
model-residualized_fold-1_train-resting_test-fmrif38mm_denoise-AROMA-GSR_netmat-partial_edges-both_weighted-True_pars-parsDelta	residualized	AROMA-GSR	partial	both	TRUE	parsDelta	1	resting	fmrif38mm	-0.391771	-1.26129	0.1138	3.93264	2.82856	5.9643	0.17147	-0.0747598	0.255524	1000	0.5
model-predictors_fold-3_train-resting_test-resting_denoise-AROMA-GSR_netmat-full_edges-both_weighted-True_pars-BaselineAsNuisance	predictors	AROMA-GSR	full	both	TRUE	BaselineAsNuisance	3	resting	resting	0.988265	0.00159655	1.7891	0.255027	-0.355545	1.619	0.994115	0.979047	0.998632	1000	0.5
model-predictors_fold-0_train-fmrif38mm_test-resting_denoise-AROMA-GSR_netmat-full_edges-both_weighted-False_pars-parsDelta	predictors	AROMA-GSR	full	both	FALSE	parsDelta	0	fmrif38mm	resting	-0.484436	-1.07262	-0.0954586	3.8114	3.2898	4.70971	0.1713	-0.0906751	0.334742	1000	165
model-residualized_fold-1_train-resting_test-fmrif38mm_denoise-AROMA-GSR_netmat-partial_edges-neg_weighted-True_pars-parsDelta	residualized	AROMA-GSR	partial	neg	TRUE	parsDelta	1	resting	fmrif38mm	-0.392667	-1.39794	0.101636	3.93599	2.88249	5.98581	0.170635	-0.0840398	0.232185	1000	0.496684
model-predictors_fold-1_train-resting_test-fmrif38mm_denoise-AROMA_netmat-partial_edges-neg_weighted-True_pars-parsDelta	predictors	AROMA	partial	neg	TRUE	parsDelta	1	resting	fmrif38mm	-0.403092	-1.34463	0.0264213	3.94195	2.92041	5.78458	0.170271	-0.0925856	0.223571	1000	0.499742
model-residualized_fold-1_train-resting_test-fmrif38mm_denoise-AROMA_netmat-partial_edges-neg_weighted-True_pars-parsDelta	residualized	AROMA	partial	neg	TRUE	parsDelta	1	resting	fmrif38mm	-0.393054	-1.50422	0.110554	3.93032	2.82406	6.08569	0.169985	-0.105524	0.231755	1000	0.499742
model-predictors_fold-3_train-resting_test-resting_denoise-AROMA-GSR_netmat-partial_edges-both_weighted-False_pars-parsTotalEnd	predictors	AROMA-GSR	partial	both	FALSE	parsTotalEnd	3	resting	resting	0.997562	0.113726	1.47652	0.132458	-0.27977	1.19458	0.99878	0.995705	0.999842	1000	218
model-residualized_fold-3_train-resting_test-resting_denoise-AROMA_netmat-partial_edges-both_weighted-False_pars-parsDelta	residualized	AROMA	partial	both	FALSE	parsDelta	3	resting	resting	0.997512	0.0632583	1.41278	0.150121	-0.432325	1.38937	0.998755	0.994983	0.999617	1000	251
model-predictors_fold-1_train-resting_test-fmrif38mm_denoise-AROMA-GSR_netmat-partial_edges-both_weighted-False_pars-parsDelta	predictors	AROMA-GSR	partial	both	FALSE	parsDelta	1	resting	fmrif38mm	-0.431834	-1.30459	-0.0047564	3.98254	3.04586	5.86345	0.169259	-0.0709743	0.243028	1000	256
model-residualized_fold-1_train-resting_test-fmrif38mm_denoise-AROMA_netmat-full_edges-neg_weighted-True_pars-parsDelta	residualized	AROMA	full	neg	TRUE	parsDelta	1	resting	fmrif38mm	-0.509832	-1.50426	-0.0083565	4.15223	3.11251	6.28792	0.168828	-0.0122197	0.224351	1000	0.848837
model-predictors_fold-1_train-resting_test-fmrif38mm_denoise-AROMA-GSR_netmat-full_edges-finger_weighted-True_pars-parsDelta	predictors	AROMA-GSR	full	finger	TRUE	parsDelta	1	resting	fmrif38mm	-0.43075	-2.07859	0.259878	3.96622	2.68902	6.71024	0.167229	-0.067998	0.236429	1000	0.0623638
model-residualized_fold-1_train-resting_test-fmrif38mm_denoise-AROMA_netmat-full_edges-neg_weighted-False_pars-parsDelta	residualized	AROMA	full	neg	FALSE	parsDelta	1	resting	fmrif38mm	-0.507689	-1.4583	-0.0034496	4.14188	3.14375	6.12037	0.166845	-0.0133377	0.229139	1000	264
model-nonuisance_fold-0_train-fmrif38mm_test-resting_denoise-AROMA-GSR_netmat-full_edges-pos_weighted-True_pars-parsTotalStart	nonuisance	AROMA-GSR	full	pos	TRUE	parsTotalStart	0	fmrif38mm	resting	-0.449236	-0.822731	-0.180567	2.85897	2.65554	3.21599	0.165562	-0.0404092	0.329351	1000	0.48441
model-predictors_fold-3_train-resting_test-resting_denoise-AROMA_netmat-full_edges-finger_weighted-True_pars-parsTotalEnd	predictors	AROMA	full	finger	TRUE	parsTotalEnd	3	resting	resting	0.213715	-0.896038	0.551812	2.19113	1.25973	3.88933	0.462293	0.120079	0.560134	1000	0.0597735
model-predictors_fold-3_train-resting_test-resting_denoise-AROMA-GSR_netmat-partial_edges-pos_weighted-False_pars-parsDelta	predictors	AROMA-GSR	partial	pos	FALSE	parsDelta	3	resting	resting	0.990534	0.289778	1.37325	0.277998	-0.208244	1.21429	0.995256	0.982389	0.99877	1000	123
model-residualized_fold-1_train-resting_test-fmrif38mm_denoise-AROMA-GSR_netmat-full_edges-finger_weighted-True_pars-parsDelta	residualized	AROMA-GSR	full	finger	TRUE	parsDelta	1	resting	fmrif38mm	-0.397753	-1.41201	0.141308	3.92802	2.78033	6.30891	0.165545	-0.0751443	0.241452	1000	0.0623638
model-predictors_fold-1_train-resting_test-fmrif38mm_denoise-AROMA_netmat-partial_edges-finger_weighted-True_pars-parsDelta	predictors	AROMA	partial	finger	TRUE	parsDelta	1	resting	fmrif38mm	-2.1089	-8.61634	0.283731	6.25913	4.44047	11.5162	0.165036	0.00533424	0.205958	1000	0.00684089
model-residualized_fold-0_train-fmrif38mm_test-resting_denoise-AROMA_netmat-full_edges-both_weighted-True_pars-parsTotalStart	residualized	AROMA	full	both	TRUE	parsTotalStart	0	fmrif38mm	resting	-0.750295	-1.34291	-0.24708	3.13318	2.73618	3.8498	0.164597	-0.187199	0.508275	1000	0.5
model-residualized_fold-0_train-fmrif38mm_test-resting_denoise-AROMA-GSR_netmat-full_edges-neg_weighted-True_pars-parsDelta	residualized	AROMA-GSR	full	neg	TRUE	parsDelta	0	fmrif38mm	resting	-0.786697	-1.39522	-0.347194	4.21003	3.68613	5.1882	0.16383	-0.0523347	0.310662	1000	0.489147
model-residualized_fold-0_train-fmrif38mm_test-resting_denoise-AROMA-GSR_netmat-full_edges-pos_weighted-False_pars-parsDelta	residualized	AROMA-GSR	full	pos	FALSE	parsDelta	0	fmrif38mm	resting	-0.593115	-1.13413	-0.155836	3.94067	3.40788	4.85109	0.163136	-0.176339	0.365183	1000	92
model-nonuisance_fold-1_train-resting_test-fmrif38mm_denoise-AROMA_netmat-full_edges-both_weighted-False_pars-parsTotalStart	nonuisance	AROMA	full	both	FALSE	parsTotalStart	1	resting	fmrif38mm	-0.149975	-1.39088	0.409259	2.50553	1.96374	3.84602	0.163031	-0.0157942	0.331189	1000	1012
model-nonuisance_fold-1_train-resting_test-fmrif38mm_denoise-AROMA-GSR_netmat-full_edges-both_weighted-False_pars-parsTotalEnd	nonuisance	AROMA-GSR	full	both	FALSE	parsTotalEnd	1	resting	fmrif38mm	-1.2408	-1.95192	-0.660262	5.25339	4.81419	6.21419	0.162853	-0.0179374	0.306811	1000	223
model-residualized_fold-0_train-fmrif38mm_test-resting_denoise-AROMA_netmat-full_edges-pos_weighted-False_pars-BaselineAsNuisance	residualized	AROMA	full	pos	FALSE	BaselineAsNuisance	0	fmrif38mm	resting	-1.92728	-3.47713	-0.842851	4.63027	3.93148	5.79289	0.159742	-0.015292	0.308181	1000	16
model-nonuisance_fold-0_train-fmrif38mm_test-resting_denoise-AROMA-GSR_netmat-full_edges-pos_weighted-True_pars-parsTotalEnd	nonuisance	AROMA-GSR	full	pos	TRUE	parsTotalEnd	0	fmrif38mm	resting	-1.39045	-2.32449	-0.643601	4.34043	4.03026	4.90208	0.158605	-0.0886249	0.381067	1000	0.489621
model-nonuisance_fold-3_train-resting_test-resting_denoise-AROMA_netmat-full_edges-finger_weighted-True_pars-parsDelta	nonuisance	AROMA	full	finger	TRUE	parsDelta	3	resting	resting	0.132273	-0.21159	0.255988	3.11371	2.25721	4.40854	0.363694	-0.316522	0.409072	1000	0.0597735
model-residualized_fold-3_train-resting_test-resting_denoise-AROMA_netmat-full_edges-both_weighted-False_pars-parsDelta	residualized	AROMA	full	both	FALSE	parsDelta	3	resting	resting	0.959513	0.0324664	1.46811	0.629585	-0.0016882	1.79676	0.979548	0.916077	0.99396	1000	266
model-predictors_fold-3_train-resting_test-resting_denoise-AROMA_netmat-partial_edges-pos_weighted-False_pars-BaselineAsNuisance	predictors	AROMA	partial	pos	FALSE	BaselineAsNuisance	3	resting	resting	0.995265	-0.0249579	1.54448	0.174565	-0.346688	1.37394	0.99763	0.991457	0.99953	1000	111
model-residualized_fold-0_train-fmrif38mm_test-resting_denoise-AROMA-GSR_netmat-full_edges-both_weighted-True_pars-parsDelta	residualized	AROMA-GSR	full	both	TRUE	parsDelta	0	fmrif38mm	resting	-0.588986	-1.18242	-0.143789	4.03837	3.50349	4.90036	0.157929	-0.11513	0.339811	1000	0.5
model-nonuisance_fold-3_train-resting_test-resting_denoise-AROMA-GSR_netmat-partial_edges-pos_weighted-False_pars-parsTotalStart	nonuisance	AROMA-GSR	partial	pos	FALSE	parsTotalStart	3	resting	resting	0.991843	0.579755	1.29504	0.206809	-0.0694993	0.580098	0.995913	0.989225	0.998791	1000	121
model-residualized_fold-3_train-resting_test-resting_denoise-AROMA_netmat-full_edges-neg_weighted-True_pars-parsTotalStart	residualized	AROMA	full	neg	TRUE	parsTotalStart	3	resting	resting	0.498522	-0.621684	1.22633	1.64932	0.910771	2.66015	0.706061	0.475535	0.881183	1000	0.134582
model-nonuisance_fold-1_train-resting_test-fmrif38mm_denoise-AROMA_netmat-partial_edges-pos_weighted-True_pars-parsDelta	nonuisance	AROMA	partial	pos	TRUE	parsDelta	1	resting	fmrif38mm	-0.393684	-0.954247	-0.0513045	4.21792	3.64737	5.34768	0.157212	0.00530567	0.316279	1000	0.496641
model-residualized_fold-1_train-resting_test-fmrif38mm_denoise-AROMA_netmat-partial_edges-finger_weighted-True_pars-parsDelta	residualized	AROMA	partial	finger	TRUE	parsDelta	1	resting	fmrif38mm	-0.480879	-1.69375	0.0916153	3.93056	2.75406	6.25624	0.152939	-0.051093	0.218319	1000	0.00684089
model-nonuisance_fold-0_train-fmrif38mm_test-resting_denoise-AROMA-GSR_netmat-full_edges-neg_weighted-False_pars-parsTotalEnd	nonuisance	AROMA-GSR	full	neg	FALSE	parsTotalEnd	0	fmrif38mm	resting	-3.11431	-4.31876	-2.04713	5.76684	5.41944	6.2892	0.15252	-0.142194	0.49178	1000	88
model-residualized_fold-1_train-resting_test-fmrif38mm_denoise-AROMA-GSR_netmat-full_edges-pos_weighted-True_pars-parsDelta	residualized	AROMA-GSR	full	pos	TRUE	parsDelta	1	resting	fmrif38mm	-0.430733	-1.24358	0.0571894	3.98668	2.91246	5.6891	0.151094	-0.1076	0.243698	1000	0.478941
model-predictors_fold-1_train-resting_test-fmrif38mm_denoise-AROMA_netmat-full_edges-neg_weighted-True_pars-parsTotalStart	predictors	AROMA	full	neg	TRUE	parsTotalStart	1	resting	fmrif38mm	-2.88626	-6.19796	-0.41985	4.75925	3.53358	7.31529	0.14815	-0.0858696	0.313421	1000	0.134582
model-residualized_fold-0_train-fmrif38mm_test-resting_denoise-AROMA_netmat-full_edges-both_weighted-False_pars-parsDelta	residualized	AROMA	full	both	FALSE	parsDelta	0	fmrif38mm	resting	-0.636296	-1.28482	-0.140827	4.38364	3.84942	5.23642	0.147185	-0.25585	0.414589	1000	140
model-residualized_fold-1_train-resting_test-fmrif38mm_denoise-AROMA_netmat-full_edges-neg_weighted-True_pars-parsTotalStart	residualized	AROMA	full	neg	TRUE	parsTotalStart	1	resting	fmrif38mm	-0.649306	-1.78773	0.208435	2.86699	2.03761	4.51603	0.14624	-0.0813648	0.315747	1000	0.134582
model-residualized_fold-3_train-resting_test-resting_denoise-AROMA_netmat-full_edges-finger_weighted-False_pars-parsDelta	residualized	AROMA	full	finger	FALSE	parsDelta	3	resting	resting	0.268227	-0.539517	0.551019	2.80123	1.73654	4.35812	0.517906	-0.116316	0.639518	1000	233
model-residualized_fold-1_train-resting_test-fmrif38mm_denoise-AROMA-GSR_netmat-full_edges-neg_weighted-False_pars-parsDelta	residualized	AROMA-GSR	full	neg	FALSE	parsDelta	1	resting	fmrif38mm	-0.458413	-1.3437	0.0282022	4.07572	3.07725	6.33119	0.145156	-0.123128	0.238459	1000	79
model-nonuisance_fold-1_train-resting_test-fmrif38mm_denoise-AROMA_netmat-partial_edges-pos_weighted-False_pars-parsDelta	nonuisance	AROMA	partial	pos	FALSE	parsDelta	1	resting	fmrif38mm	-0.392122	-0.9727	-0.0330848	4.23183	3.69959	5.31982	0.144605	-0.0970454	0.399824	1000	114
model-residualized_fold-3_train-resting_test-resting_denoise-AROMA-GSR_netmat-partial_edges-pos_weighted-False_pars-parsDelta	residualized	AROMA-GSR	partial	pos	FALSE	parsDelta	3	resting	resting	0.990534	0.264465	1.39513	0.277998	-0.331029	1.38477	0.995256	0.981979	0.998667	1000	123
model-nonuisance_fold-3_train-resting_test-resting_denoise-AROMA_netmat-full_edges-pos_weighted-True_pars-parsDelta	nonuisance	AROMA	full	pos	TRUE	parsDelta	3	resting	resting	0.305159	-0.400962	0.777778	2.63969	1.78519	3.92541	0.552412	0.327517	0.757623	1000	0.184238
model-nonuisance_fold-1_train-resting_test-fmrif38mm_denoise-AROMA-GSR_netmat-full_edges-both_weighted-True_pars-parsTotalStart	nonuisance	AROMA-GSR	full	both	TRUE	parsTotalStart	1	resting	fmrif38mm	-0.538044	-1.37602	-0.0451703	2.8539	2.42338	3.66369	0.142847	-0.0081869	0.268075	1000	0.5
model-predictors_fold-1_train-resting_test-fmrif38mm_denoise-AROMA_netmat-full_edges-neg_weighted-True_pars-parsDelta	predictors	AROMA	full	neg	TRUE	parsDelta	1	resting	fmrif38mm	-1.92379	-3.04596	-0.706258	6.13059	5.25928	7.84524	0.142242	0.0591584	0.201025	1000	0.848837
model-nonuisance_fold-1_train-resting_test-fmrif38mm_denoise-AROMA-GSR_netmat-partial_edges-both_weighted-True_pars-parsDelta	nonuisance	AROMA-GSR	partial	both	TRUE	parsDelta	1	resting	fmrif38mm	-0.394012	-1.0298	-0.0184281	4.21303	3.51065	5.42254	0.142195	-0.0196052	0.289252	1000	0.5
model-nonuisance_fold-1_train-resting_test-fmrif38mm_denoise-AROMA-GSR_netmat-partial_edges-pos_weighted-True_pars-parsDelta	nonuisance	AROMA-GSR	partial	pos	TRUE	parsDelta	1	resting	fmrif38mm	-0.396382	-0.928027	-0.0507851	4.22001	3.66682	5.34982	0.140293	-0.0152765	0.274682	1000	0.500646
model-predictors_fold-1_train-resting_test-fmrif38mm_denoise-AROMA-GSR_netmat-full_edges-neg_weighted-False_pars-parsDelta	predictors	AROMA-GSR	full	neg	FALSE	parsDelta	1	resting	fmrif38mm	-0.638394	-1.68183	-0.120935	4.30249	3.31542	6.33168	0.140192	-0.115799	0.232131	1000	79
model-residualized_fold-0_train-fmrif38mm_test-resting_denoise-AROMA-GSR_netmat-full_edges-pos_weighted-True_pars-parsDelta	residualized	AROMA-GSR	full	pos	TRUE	parsDelta	0	fmrif38mm	resting	-0.587776	-1.12058	-0.174549	4.14632	3.62882	5.06055	0.139597	-0.132035	0.310121	1000	0.510853
model-residualized_fold-1_train-resting_test-fmrif38mm_denoise-AROMA_netmat-full_edges-both_weighted-True_pars-parsDelta	residualized	AROMA	full	both	TRUE	parsDelta	1	resting	fmrif38mm	-0.455724	-1.39322	0.0222255	4.0121	3.05501	6.28251	0.138765	-0.110658	0.215475	1000	0.5
model-residualized_fold-3_train-resting_test-resting_denoise-AROMA-GSR_netmat-partial_edges-neg_weighted-False_pars-parsTotalEnd	residualized	AROMA-GSR	partial	neg	FALSE	parsTotalEnd	3	resting	resting	0.990411	0.109118	1.48955	0.269647	-0.24095	1.33185	0.995194	0.983472	0.999215	1000	106
model-predictors_fold-1_train-resting_test-fmrif38mm_denoise-AROMA-GSR_netmat-partial_edges-pos_weighted-False_pars-parsDelta	predictors	AROMA-GSR	partial	pos	FALSE	parsDelta	1	resting	fmrif38mm	-0.477116	-1.3586	-0.0134862	4.03606	3.06342	6.03875	0.13829	-0.131066	0.19853	1000	123
model-residualized_fold-1_train-resting_test-fmrif38mm_denoise-AROMA-GSR_netmat-partial_edges-pos_weighted-False_pars-parsDelta	residualized	AROMA-GSR	partial	pos	FALSE	parsDelta	1	resting	fmrif38mm	-0.432123	-1.48416	0.106663	3.98812	2.90147	6.31387	0.138221	-0.133155	0.212509	1000	123
model-residualized_fold-1_train-resting_test-fmrif38mm_denoise-AROMA-GSR_netmat-full_edges-both_weighted-False_pars-parsDelta	residualized	AROMA-GSR	full	both	FALSE	parsDelta	1	resting	fmrif38mm	-0.441146	-1.42311	0.02357	3.92376	2.94902	5.87276	0.135598	-0.122937	0.244815	1000	143
model-nonuisance_fold-1_train-resting_test-fmrif38mm_denoise-AROMA-GSR_netmat-partial_edges-both_weighted-False_pars-parsDelta	nonuisance	AROMA-GSR	partial	both	FALSE	parsDelta	1	resting	fmrif38mm	-0.368295	-0.959276	-0.0060946	4.18508	3.5634	5.329	0.135437	-0.106557	0.356367	1000	231
model-predictors_fold-1_train-resting_test-fmrif38mm_denoise-AROMA_netmat-full_edges-neg_weighted-False_pars-parsDelta	predictors	AROMA	full	neg	FALSE	parsDelta	1	resting	fmrif38mm	-2.01765	-3.19453	-0.966503	6.24693	5.36866	7.88487	0.134175	0.0322176	0.203311	1000	264
model-predictors_fold-1_train-resting_test-fmrif38mm_denoise-AROMA_netmat-full_edges-both_weighted-False_pars-parsTotalStart	predictors	AROMA	full	both	FALSE	parsTotalStart	1	resting	fmrif38mm	-0.582851	-2.86622	0.257272	2.87329	2.04645	5.00502	0.132537	-0.108541	0.335854	1000	911
model-residualized_fold-3_train-resting_test-resting_denoise-AROMA-GSR_netmat-partial_edges-both_weighted-True_pars-parsDelta	residualized	AROMA-GSR	partial	both	TRUE	parsDelta	3	resting	resting	0.997386	0.271628	1.40657	0.162137	-0.463551	1.28446	0.998692	0.99547	0.999645	1000	0.5
model-nonuisance_fold-1_train-resting_test-fmrif38mm_denoise-AROMA-GSR_netmat-full_edges-neg_weighted-True_pars-parsTotalStart	nonuisance	AROMA-GSR	full	neg	TRUE	parsTotalStart	1	resting	fmrif38mm	-0.716885	-1.5478	-0.154082	3.00939	2.65566	3.88842	0.132495	0.0142143	0.227022	1000	0.482687
model-predictors_fold-3_train-resting_test-resting_denoise-AROMA_netmat-full_edges-both_weighted-True_pars-parsDelta	predictors	AROMA	full	both	TRUE	parsDelta	3	resting	resting	0.972329	-0.0272268	1.50202	0.575313	-0.127631	1.8534	0.986068	0.931807	0.996027	1000	0.5
model-residualized_fold-3_train-resting_test-resting_denoise-AROMA-GSR_netmat-partial_edges-neg_weighted-True_pars-BaselineAsNuisance	residualized	AROMA-GSR	partial	neg	TRUE	BaselineAsNuisance	3	resting	resting	0.997089	-0.217375	1.57657	0.146095	-0.520094	1.44835	0.998544	0.994587	0.999692	1000	0.497545
model-residualized_fold-1_train-resting_test-fmrif38mm_denoise-AROMA-GSR_netmat-full_edges-both_weighted-True_pars-parsDelta	residualized	AROMA-GSR	full	both	TRUE	parsDelta	1	resting	fmrif38mm	-0.438854	-1.42447	0.0816405	3.93169	2.90126	6.16677	0.132168	-0.13646	0.229219	1000	0.5
model-residualized_fold-1_train-resting_test-fmrif38mm_denoise-AROMA_netmat-full_edges-both_weighted-True_pars-parsTotalStart	residualized	AROMA	full	both	TRUE	parsTotalStart	1	resting	fmrif38mm	-0.569959	-1.65887	0.20386	2.91548	2.07509	4.41611	0.131627	-0.096987	0.363005	1000	0.5
model-predictors_fold-3_train-resting_test-resting_denoise-AROMA-GSR_netmat-full_edges-pos_weighted-True_pars-BaselineAsNuisance	predictors	AROMA-GSR	full	pos	TRUE	BaselineAsNuisance	3	resting	resting	0.95121	-0.182119	1.5094	0.614138	-0.0018089	1.82642	0.9753	0.923862	0.993691	1000	0.492636
model-nonuisance_fold-1_train-resting_test-fmrif38mm_denoise-AROMA-GSR_netmat-full_edges-finger_weighted-False_pars-parsTotalEnd	nonuisance	AROMA-GSR	full	finger	FALSE	parsTotalEnd	1	resting	fmrif38mm	-1.10941	-2.02605	-0.435232	5.13555	4.46401	6.43246	0.13068	-0.110994	0.150262	1000	233
model-nonuisance_fold-0_train-fmrif38mm_test-resting_denoise-AROMA_netmat-partial_edges-finger_weighted-False_pars-parsTotalStart	nonuisance	AROMA	partial	finger	FALSE	parsTotalStart	0	fmrif38mm	resting	-0.324042	-1.13325	0.0229924	2.73298	2.18557	3.7763	0.130578	-0.0848954	0.175712	1000	233
model-predictors_fold-3_train-resting_test-resting_denoise-AROMA-GSR_netmat-full_edges-finger_weighted-True_pars-parsTotalStart	predictors	AROMA-GSR	full	finger	TRUE	parsTotalStart	3	resting	resting	0.0629776	-1.26554	0.486141	2.32843	1.42334	3.89262	0.250953	-0.0205039	0.373753	1000	0.0623638
model-predictors_fold-1_train-resting_test-fmrif38mm_denoise-AROMA-GSR_netmat-full_edges-both_weighted-False_pars-parsDelta	predictors	AROMA-GSR	full	both	FALSE	parsDelta	1	resting	fmrif38mm	-0.502902	-1.47141	-0.0143755	3.997	3.01411	5.9258	0.130158	-0.127219	0.227509	1000	143
model-predictors_fold-3_train-resting_test-resting_denoise-AROMA-GSR_netmat-full_edges-pos_weighted-False_pars-BaselineAsNuisance	predictors	AROMA-GSR	full	pos	FALSE	BaselineAsNuisance	3	resting	resting	0.990269	-0.0849514	1.55994	0.283459	-0.283776	1.53916	0.995122	0.984176	0.999097	1000	110
model-residualized_fold-3_train-resting_test-resting_denoise-AROMA_netmat-partial_edges-finger_weighted-True_pars-BaselineAsNuisance	residualized	AROMA	partial	finger	TRUE	BaselineAsNuisance	3	resting	resting	0.43352	-1.67545	0.983289	2.11907	0.977296	4.5531	0.658422	0.243016	0.765524	1000	0.00684089
model-nonuisance_fold-1_train-resting_test-fmrif38mm_denoise-AROMA_netmat-partial_edges-finger_weighted-False_pars-parsDelta	nonuisance	AROMA	partial	finger	FALSE	parsDelta	1	resting	fmrif38mm	-0.63903	-1.80779	0.055672	4.60269	3.34597	7.72176	0.129028	-0.0730496	0.184197	1000	233
model-predictors_fold-3_train-resting_test-resting_denoise-AROMA_netmat-partial_edges-neg_weighted-True_pars-parsTotalStart	predictors	AROMA	partial	neg	TRUE	parsTotalStart	3	resting	resting	0.995423	0.0417951	1.53688	0.1505	-0.296355	0.989734	0.997709	0.993031	0.99949	1000	0.501335
model-predictors_fold-0_train-fmrif38mm_test-resting_denoise-AROMA_netmat-full_edges-both_weighted-True_pars-parsDelta	predictors	AROMA	full	both	TRUE	parsDelta	0	fmrif38mm	resting	-0.243533	-0.942739	0.124704	3.83127	3.16813	5.07014	0.128318	-0.229717	0.389887	1000	0.5
model-nonuisance_fold-1_train-resting_test-fmrif38mm_denoise-AROMA-GSR_netmat-full_edges-pos_weighted-False_pars-parsTotalEnd	nonuisance	AROMA-GSR	full	pos	FALSE	parsTotalEnd	1	resting	fmrif38mm	-1.19224	-1.91484	-0.643617	5.24093	4.86257	6.18325	0.12676	-0.0217998	0.252856	1000	122
model-nonuisance_fold-3_train-resting_test-resting_denoise-AROMA_netmat-partial_edges-both_weighted-False_pars-parsTotalStart	nonuisance	AROMA	partial	both	FALSE	parsTotalStart	3	resting	resting	0.993401	0.493201	1.29742	0.195199	-0.0699052	0.645007	0.996695	0.990428	0.998924	1000	211
model-nonuisance_fold-3_train-resting_test-resting_denoise-AROMA-GSR_netmat-full_edges-neg_weighted-True_pars-parsTotalStart	nonuisance	AROMA-GSR	full	neg	TRUE	parsTotalStart	3	resting	resting	0.933211	0.479489	1.27241	0.574175	0.225317	1.06471	0.966028	0.910948	0.988783	1000	0.482687
model-predictors_fold-1_train-resting_test-fmrif38mm_denoise-AROMA-GSR_netmat-full_edges-pos_weighted-True_pars-parsDelta	predictors	AROMA-GSR	full	pos	TRUE	parsDelta	1	resting	fmrif38mm	-0.371411	-1.14641	0.0558723	3.90544	2.92374	5.82283	0.126657	-0.133949	0.229027	1000	0.478941
model-predictors_fold-1_train-resting_test-fmrif38mm_denoise-AROMA-GSR_netmat-full_edges-both_weighted-True_pars-parsDelta	predictors	AROMA-GSR	full	both	TRUE	parsDelta	1	resting	fmrif38mm	-0.505496	-1.54368	0.0412583	4.02325	2.97769	6.15442	0.125942	-0.143416	0.218518	1000	0.5
model-nonuisance_fold-1_train-resting_test-fmrif38mm_denoise-AROMA_netmat-partial_edges-pos_weighted-False_pars-parsTotalStart	nonuisance	AROMA	partial	pos	FALSE	parsTotalStart	1	resting	fmrif38mm	-0.587341	-1.26192	-0.118796	2.91011	2.54239	3.72301	0.124561	-0.0987147	0.350865	1000	112
model-predictors_fold-1_train-resting_test-fmrif38mm_denoise-AROMA_netmat-full_edges-both_weighted-True_pars-parsDelta	predictors	AROMA	full	both	TRUE	parsDelta	1	resting	fmrif38mm	-0.579579	-1.79164	0.0673875	4.19898	3.02273	7.13678	0.124105	-0.115694	0.203077	1000	0.5
model-nonuisance_fold-0_train-fmrif38mm_test-resting_denoise-AROMA_netmat-partial_edges-finger_weighted-True_pars-parsTotalEnd	nonuisance	AROMA	partial	finger	TRUE	parsTotalEnd	0	fmrif38mm	resting	-2.28924	-5.99071	-0.302601	5.02176	3.77953	7.83963	0.119097	-0.0059832	0.229202	1000	0.00684089
model-nonuisance_fold-1_train-resting_test-fmrif38mm_denoise-AROMA_netmat-partial_edges-finger_weighted-False_pars-parsTotalStart	nonuisance	AROMA	partial	finger	FALSE	parsTotalStart	1	resting	fmrif38mm	-0.343857	-1.89631	0.184446	2.72169	1.93662	4.51505	0.117994	-0.0577859	0.177346	1000	233
model-predictors_fold-1_train-resting_test-fmrif38mm_denoise-AROMA-GSR_netmat-full_edges-neg_weighted-True_pars-parsDelta	predictors	AROMA-GSR	full	neg	TRUE	parsDelta	1	resting	fmrif38mm	-0.728875	-1.84212	-0.194217	4.37495	3.33941	6.69505	0.116935	-0.133207	0.197793	1000	0.521059
model-nonuisance_fold-1_train-resting_test-fmrif38mm_denoise-AROMA-GSR_netmat-full_edges-neg_weighted-False_pars-parsTotalEnd	nonuisance	AROMA-GSR	full	neg	FALSE	parsTotalEnd	1	resting	fmrif38mm	-1.31932	-2.01274	-0.695134	5.31364	4.93498	6.165	0.116562	-0.0449673	0.242834	1000	101
model-residualized_fold-1_train-resting_test-fmrif38mm_denoise-AROMA-GSR_netmat-full_edges-pos_weighted-False_pars-parsDelta	residualized	AROMA-GSR	full	pos	FALSE	parsDelta	1	resting	fmrif38mm	-0.472113	-1.48404	0.0587787	3.96647	2.90373	5.97973	0.11582	-0.144077	0.211754	1000	64
model-predictors_fold-3_train-resting_test-resting_denoise-AROMA-GSR_netmat-partial_edges-pos_weighted-False_pars-parsTotalStart	predictors	AROMA-GSR	partial	pos	FALSE	parsTotalStart	3	resting	resting	0.991522	-0.0713451	1.55198	0.217239	-0.214702	1.08452	0.995752	0.986519	0.999137	1000	113
model-residualized_fold-0_train-fmrif38mm_test-resting_denoise-AROMA-GSR_netmat-full_edges-both_weighted-False_pars-parsTotalStart	residualized	AROMA-GSR	full	both	FALSE	parsTotalStart	0	fmrif38mm	resting	-0.634094	-1.28925	-0.168573	2.89394	2.47982	3.61121	0.115069	-0.208117	0.484618	1000	170
model-nonuisance_fold-1_train-resting_test-fmrif38mm_denoise-AROMA_netmat-partial_edges-neg_weighted-False_pars-parsDelta	nonuisance	AROMA	partial	neg	FALSE	parsDelta	1	resting	fmrif38mm	-0.305271	-0.893475	0.0151157	4.01441	3.50968	5.09141	0.113567	-0.11237	0.327922	1000	108
model-predictors_fold-3_train-resting_test-resting_denoise-AROMA-GSR_netmat-full_edges-finger_weighted-False_pars-parsTotalEnd	predictors	AROMA-GSR	full	finger	FALSE	parsTotalEnd	3	resting	resting	0.262842	-0.728596	0.554672	2.17502	1.26178	3.67408	0.512681	0.265106	0.602895	1000	233
model-residualized_fold-0_train-fmrif38mm_test-resting_denoise-AROMA-GSR_netmat-full_edges-both_weighted-False_pars-parsDelta	residualized	AROMA-GSR	full	both	FALSE	parsDelta	0	fmrif38mm	resting	-0.620617	-1.18556	-0.191975	4.06296	3.54597	4.95875	0.111321	-0.190436	0.307813	1000	165
model-predictors_fold-1_train-resting_test-fmrif38mm_denoise-AROMA-GSR_netmat-full_edges-pos_weighted-False_pars-parsDelta	predictors	AROMA-GSR	full	pos	FALSE	parsDelta	1	resting	fmrif38mm	-0.443443	-1.31715	0.0340659	3.91451	2.91674	5.86046	0.11125	-0.151904	0.210608	1000	64
model-nonuisance_fold-3_train-resting_test-resting_denoise-AROMA_netmat-full_edges-finger_weighted-False_pars-parsTotalEnd	nonuisance	AROMA	full	finger	FALSE	parsTotalEnd	3	resting	resting	0.0129835	-0.518461	0.158199	2.7717	1.99392	4.08111	0.113945	-0.0496271	0.177322	1000	233
model-nonuisance_fold-0_train-fmrif38mm_test-resting_denoise-AROMA-GSR_netmat-full_edges-neg_weighted-False_pars-parsTotalStart	nonuisance	AROMA-GSR	full	neg	FALSE	parsTotalStart	0	fmrif38mm	resting	-1.02736	-1.49883	-0.617257	3.22103	2.98759	3.53962	0.108489	-0.293622	0.466004	1000	94
model-nonuisance_fold-1_train-resting_test-fmrif38mm_denoise-AROMA_netmat-full_edges-neg_weighted-True_pars-parsTotalEnd	nonuisance	AROMA	full	neg	TRUE	parsTotalEnd	1	resting	fmrif38mm	-2.82177	-4.53015	-1.28985	7.37264	6.64558	8.83121	0.108322	0.0526673	0.177396	1000	0.502024
model-predictors_fold-3_train-resting_test-resting_denoise-AROMA_netmat-partial_edges-finger_weighted-True_pars-parsDelta	predictors	AROMA	partial	finger	TRUE	parsDelta	3	resting	resting	0.356029	-0.566635	0.653069	2.59992	1.52543	4.35678	0.596682	0.19402	0.678003	1000	0.00684089
model-predictors_fold-0_train-fmrif38mm_test-resting_denoise-AROMA-GSR_netmat-full_edges-pos_weighted-True_pars-parsTotalStart	predictors	AROMA-GSR	full	pos	TRUE	parsTotalStart	0	fmrif38mm	resting	-0.536032	-1.20587	-0.114919	2.8564	2.47938	3.49447	0.104685	-0.107811	0.331326	1000	0.500172
model-nonuisance_fold-0_train-fmrif38mm_test-resting_denoise-AROMA-GSR_netmat-full_edges-finger_weighted-True_pars-parsDelta	nonuisance	AROMA-GSR	full	finger	TRUE	parsDelta	0	fmrif38mm	resting	-0.483247	-1.20461	-0.0514375	4.08892	3.46658	5.22998	0.104498	0.00041952	0.20714	1000	0.0623638
model-nonuisance_fold-0_train-fmrif38mm_test-resting_denoise-AROMA_netmat-full_edges-neg_weighted-False_pars-parsTotalEnd	nonuisance	AROMA	full	neg	FALSE	parsTotalEnd	0	fmrif38mm	resting	-9.7	-13.672	-6.36986	9.51675	8.932	10.659	0.10333	-0.0520103	0.245828	1000	108
model-residualized_fold-3_train-resting_test-resting_denoise-AROMA_netmat-partial_edges-pos_weighted-True_pars-parsTotalStart	residualized	AROMA	partial	pos	TRUE	parsTotalStart	3	resting	resting	0.995862	-0.0186502	1.5457	0.133523	-0.365766	1.07116	0.997929	0.993567	0.999486	1000	0.498665
model-residualized_fold-1_train-resting_test-fmrif38mm_denoise-AROMA-GSR_netmat-full_edges-neg_weighted-True_pars-parsDelta	residualized	AROMA-GSR	full	neg	TRUE	parsDelta	1	resting	fmrif38mm	-0.496436	-1.46156	-0.0219658	4.08824	3.09398	6.23471	0.102831	-0.15806	0.192971	1000	0.521059
model-nonuisance_fold-0_train-fmrif38mm_test-resting_denoise-AROMA_netmat-full_edges-both_weighted-True_pars-parsTotalStart	nonuisance	AROMA	full	both	TRUE	parsTotalStart	0	fmrif38mm	resting	-2.79454	-4.00702	-1.69689	4.59403	4.26339	5.19739	0.102583	-0.258837	0.437291	1000	0.5
model-nonuisance_fold-1_train-resting_test-fmrif38mm_denoise-AROMA-GSR_netmat-full_edges-both_weighted-False_pars-parsTotalStart	nonuisance	AROMA-GSR	full	both	FALSE	parsTotalStart	1	resting	fmrif38mm	-0.478205	-1.26702	0.0301809	2.80759	2.36667	3.72662	0.101873	-0.0691186	0.235546	1000	196
model-nonuisance_fold-1_train-resting_test-fmrif38mm_denoise-AROMA-GSR_netmat-full_edges-pos_weighted-False_pars-parsTotalStart	nonuisance	AROMA-GSR	full	pos	FALSE	parsTotalStart	1	resting	fmrif38mm	-0.48008	-1.22923	-0.0020765	2.81007	2.45828	3.64463	0.0993745	-0.0577468	0.226688	1000	99
[truncated: 326 more rows]

## Sheet: APM-CV
filename	model	meas	fwhm	edges	weighted	pars	Rsq	Rsq_lowerCI	Rsq_upperCI	MAE	MAE_lowerCI	MAE_upperCI	Corr	Corr_lowerCI	Corr_upperCI	NumberBootStraps	NumberOfEdges
[truncated: 880 more rows]

## Sheet: APM-EXT
filename	model	meas	fwhm	edges	weighted	pars	fold	train	test	Rsq	Rsq_lowerCI	Rsq_upperCI	MAE	MAE_lowerCI	MAE_upperCI	Corr	Corr_lowerCI	Corr_upperCI	NumberBootStraps	NumberOfEdges
[truncated: 3,504 more rows]
